# Supplementary material for: Genome-Wide Scan for Copy Number Variations in Chinese Merino Sheep Based on Ovine High-Density 600K SNP Arrays
Source: Animals (Basel). 2024 Oct 8;14(19):2897. doi: 10.3390/ani14192897 (PMC11476046; doi:10.3390/ani14192897)
Supplement: Supplementary file 1 [file animals-14-02897-s001.zip]

Archive with 1 entries (1 files):
- animals-3155893-supplementary.xlsx
