# Supplementary material for: Genome-Wide Scan for Copy Number Variations in Chinese Merino Sheep Based on Ovine High-Density 600K SNP Arrays
Source: Animals (Basel). 2024 Oct 8;14(19):2897. doi: 10.3390/ani14192897 (PMC11476046; doi:10.3390/ani14192897)
Supplement: Supplementary file 1 [file animals-14-02897-s001.zip › animals-3155893-supplementary.xlsx]

## Sheet: Table S1
Table S1. The result of CNVs identified by PennCNV
ID	Chr	Start	End	Numsnp	Length	Type	Startsnp	Endsnp
1	1	549168	587213	11	38046	Loss	oar3_OAR1_549168	oar3_OAR1_587213
2	1	549168	840636	61	291469	Loss	oar3_OAR1_549168	oar3_OAR1_840636
3	1	549168	601839	15	52672	Loss	oar3_OAR1_549168	oar3_OAR1_601839
4	1	549168	601839	15	52672	Loss	oar3_OAR1_549168	oar3_OAR1_601839
5	1	549168	646586	23	97419	Loss	oar3_OAR1_549168	oar3_OAR1_646586
6	1	564465	601839	11	37375	Loss	oar3_OAR1_564465	oar3_OAR1_601839
7	1	564465	646586	19	82122	Loss	oar3_OAR1_564465	oar3_OAR1_646586
8	1	832887	885704	11	52818	Loss	oar3_OAR1_832887	oar3_OAR1_885704
9	1	832887	1089734	52	256848	Loss	oar3_OAR1_832887	oar3_OAR1_1089734
10	1	832887	976511	32	143625	Loss	oar3_OAR1_832887	oar3_OAR1_976511
11	1	836453	935222	19	98770	Loss	oar3_OAR1_836453	oar3_OAR1_935222
12	1	836453	980972	32	144520	Loss	oar3_OAR1_836453	oar3_OAR1_980972
13	1	836453	885704	10	49252	Loss	oar3_OAR1_836453	oar3_OAR1_885704
14	1	836453	900309	12	63857	Loss	oar3_OAR1_836453	oar3_OAR1_900309
15	1	836453	885704	10	49252	Loss	oar3_OAR1_836453	oar3_OAR1_885704
16	1	836453	973690	30	137238	Loss	oar3_OAR1_836453	oar3_OAR1_973690
17	1	836453	922489	18	86037	Loss	oar3_OAR1_836453	oar3_OAR1_922489
18	1	836453	935222	19	98770	Loss	oar3_OAR1_836453	oar3_OAR1_935222
19	1	836453	885704	10	49252	Loss	oar3_OAR1_836453	oar3_OAR1_885704
20	1	836453	885704	10	49252	Loss	oar3_OAR1_836453	oar3_OAR1_885704
21	1	875861	994978	28	119118	Loss	oar3_OAR1_875861	oar3_OAR1_994978
22	1	875861	972735	22	96875	Loss	oar3_OAR1_875861	oar3_OAR1_972735
23	1	879001	973690	22	94690	Loss	oar3_OAR1_879001	oar3_OAR1_973690
24	1	879001	936892	12	57892	Loss	oar3_OAR1_879001	oar3_OAR1_936892
25	1	912507	976511	18	64005	Loss	OAR1_537224_X.1	oar3_OAR1_976511
26	1	912507	973690	17	61184	Loss	OAR1_537224_X.1	oar3_OAR1_973690
27	1	915570	980972	18	65403	Loss	oar3_OAR1_915570	oar3_OAR1_980972
28	1	915570	972735	15	57166	Loss	oar3_OAR1_915570	oar3_OAR1_972735
29	1	1037519	1099102	13	61584	Loss	oar3_OAR1_1037519	oar3_OAR1_1099102
30	1	1037519	1116298	20	78780	Loss	oar3_OAR1_1037519	oar3_OAR1_1116298
31	1	1039681	1180783	36	141103	Loss	oar3_OAR1_1039681	oar3_OAR1_1180783
32	1	1039681	1115792	17	76112	Loss	oar3_OAR1_1039681	oar3_OAR1_1115792
33	1	1089734	1132132	16	42399	Loss	oar3_OAR1_1089734	oar3_OAR1_1132132
34	1	1089734	1132333	17	42600	Loss	oar3_OAR1_1089734	oar3_OAR1_1132333
35	1	1089734	1116298	11	26565	Loss	oar3_OAR1_1089734	oar3_OAR1_1116298
36	1	1099102	1246467	35	147366	Loss	oar3_OAR1_1099102	oar3_OAR1_1246467
37	1	1099102	1155400	21	56299	Loss	oar3_OAR1_1099102	s48804.1
38	1	1099102	1136626	15	37525	Loss	oar3_OAR1_1099102	oar3_OAR1_1136626
39	1	1099102	1126017	10	26916	Loss	oar3_OAR1_1099102	oar3_OAR1_1126017
40	1	1099102	1132333	14	33232	Loss	oar3_OAR1_1099102	oar3_OAR1_1132333
41	1	1099102	1132333	14	33232	Loss	oar3_OAR1_1099102	oar3_OAR1_1132333
42	1	1099102	1155400	21	56299	Loss	oar3_OAR1_1099102	s48804.1
43	1	1099102	1132333	14	33232	Loss	oar3_OAR1_1099102	oar3_OAR1_1132333
44	1	1113351	1139295	13	25945	Loss	oar3_OAR1_1113351	oar3_OAR1_1139295
45	1	1113351	1139295	13	25945	Loss	oar3_OAR1_1113351	oar3_OAR1_1139295
46	1	1542440	1593942	17	51503	Loss	oar3_OAR1_1542440	oar3_OAR1_1593942
47	1	1542440	1658879	35	116440	Loss	oar3_OAR1_1542440	oar3_OAR1_1658879
48	1	1545886	1658879	32	112994	Loss	oar3_OAR1_1545886	oar3_OAR1_1658879
49	1	1545886	1573268	12	27383	Loss	oar3_OAR1_1545886	oar3_OAR1_1573268
50	1	1623641	1696848	24	73208	Loss	oar3_OAR1_1623641	oar3_OAR1_1696848
51	1	1623641	1653687	10	30047	Loss	oar3_OAR1_1623641	oar3_OAR1_1653687
52	1	1623641	1653687	10	30047	Loss	oar3_OAR1_1623641	oar3_OAR1_1653687
53	1	1623641	1695252	23	71612	Loss	oar3_OAR1_1623641	oar3_OAR1_1695252
54	1	1623641	1653687	10	30047	Loss	oar3_OAR1_1623641	oar3_OAR1_1653687
55	1	1623641	1653687	10	30047	Loss	oar3_OAR1_1623641	oar3_OAR1_1653687
56	1	1649007	1696848	17	47842	Loss	oar3_OAR1_1649007	oar3_OAR1_1696848
57	1	1649007	1696848	17	47842	Loss	oar3_OAR1_1649007	oar3_OAR1_1696848
58	1	2146727	2170849	14	24123	Loss	oar3_OAR1_2146727	oar3_OAR1_2170849
59	1	2146727	2291703	53	144977	Loss	oar3_OAR1_2146727	oar3_OAR1_2291703
60	1	2896865	3010967	43	114103	Loss	oar3_OAR1_2896865	oar3_OAR1_3010967
61	1	2896865	3127656	81	230792	Loss	oar3_OAR1_2896865	oar3_OAR1_3127656
62	1	2921113	2951769	12	30657	Loss	oar3_OAR1_2921113	oar3_OAR1_2951769
63	1	2921113	2963620	18	42508	Loss	oar3_OAR1_2921113	oar3_OAR1_2963620
64	1	2921113	2974590	21	53478	Loss	oar3_OAR1_2921113	oar3_OAR1_2974590
65	1	2921113	2963620	18	42508	Loss	oar3_OAR1_2921113	oar3_OAR1_2963620
66	1	2921113	2976403	22	55291	Loss	oar3_OAR1_2921113	oar3_OAR1_2976403
67	1	2921113	2963620	18	42508	Loss	oar3_OAR1_2921113	oar3_OAR1_2963620
68	1	2921113	2951769	12	30657	Loss	oar3_OAR1_2921113	oar3_OAR1_2951769
69	1	2921113	2963620	18	42508	Loss	oar3_OAR1_2921113	oar3_OAR1_2963620
70	1	2921113	2963620	18	42508	Loss	oar3_OAR1_2921113	oar3_OAR1_2963620
71	1	3373455	3453089	32	79635	Loss	oar3_OAR1_3373455	oar3_OAR1_3453089
72	1	3373455	3422361	25	48907	Loss	oar3_OAR1_3373455	oar3_OAR1_3422361
73	1	3378515	3440625	29	62111	Loss	oar3_OAR1_3378515	oar3_OAR1_3440625
74	1	3378515	3399838	14	21324	Loss	oar3_OAR1_3378515	oar3_OAR1_3399838
75	1	3378515	3399838	14	21324	Loss	oar3_OAR1_3378515	oar3_OAR1_3399838
76	1	3378515	3421235	23	42721	Loss	oar3_OAR1_3378515	oar3_OAR1_3421235
77	1	3378515	3453089	31	74575	Loss	oar3_OAR1_3378515	oar3_OAR1_3453089
78	1	3378515	3422361	24	43847	Loss	oar3_OAR1_3378515	oar3_OAR1_3422361
79	1	3420641	3440625	11	19985	Loss	oar3_OAR1_3420641	oar3_OAR1_3440625
80	1	3420641	3440625	11	19985	Loss	oar3_OAR1_3420641	oar3_OAR1_3440625
81	1	3420641	3453089	13	32449	Loss	oar3_OAR1_3420641	oar3_OAR1_3453089
82	1	3420641	3440625	11	19985	Loss	oar3_OAR1_3420641	oar3_OAR1_3440625
83	1	3420641	3453089	13	32449	Loss	oar3_OAR1_3420641	oar3_OAR1_3453089
84	1	6998437	7012952	10	14516	Loss	oar3_OAR1_6998437	oar3_OAR1_7012952
85	1	6998437	7012952	10	14516	Loss	oar3_OAR1_6998437	oar3_OAR1_7012952
86	1	6998437	7049987	19	51551	Loss	oar3_OAR1_6998437	oar3_OAR1_7049987
87	1	10055141	10085302	10	30162	Gain	oar3_OAR1_10055141	oar3_OAR1_10085302
88	1	10055141	10095115	11	39975	Gain	oar3_OAR1_10055141	oar3_OAR1_10095115
89	1	10059049	10101808	11	42760	Gain	oar3_OAR1_10059049	oar3_OAR1_10101808
90	1	10059049	10095115	10	36067	Gain	oar3_OAR1_10059049	oar3_OAR1_10095115
91	1	11050485	11073779	12	23295	Loss	oar3_OAR1_11050485	oar3_OAR1_11073779
92	1	11050485	11073779	12	23295	Loss	oar3_OAR1_11050485	oar3_OAR1_11073779
93	1	17862637	17876561	15	13925	Loss	oar3_OAR1_17862637	oar3_OAR1_17876561
94	1	17862637	17876561	15	13925	Loss	oar3_OAR1_17862637	oar3_OAR1_17876561
95	1	17865426	17876561	14	11136	Loss	oar3_OAR1_17865426	oar3_OAR1_17876561
96	1	17865426	17876561	14	11136	Loss	oar3_OAR1_17865426	oar3_OAR1_17876561
97	1	17865426	17876561	14	11136	Loss	oar3_OAR1_17865426	oar3_OAR1_17876561
98	1	17867080	17876561	13	9482	Loss	oar3_OAR1_17867080	oar3_OAR1_17876561
99	1	17867080	17895291	22	28212	Loss	oar3_OAR1_17867080	oar3_OAR1_17895291
100	1	17869099	17876561	12	7463	Loss	oar3_OAR1_17869099	oar3_OAR1_17876561
101	1	17869099	17876561	12	7463	Loss	oar3_OAR1_17869099	oar3_OAR1_17876561
102	1	17869099	17898765	25	29667	Loss	oar3_OAR1_17869099	oar3_OAR1_17898765
103	1	27763717	27866932	25	103216	Loss	oar3_OAR1_27763717	oar3_OAR1_27866932
104	1	27763717	27866932	25	103216	Loss	oar3_OAR1_27763717	oar3_OAR1_27866932
105	1	27763717	27895772	30	132056	Loss	oar3_OAR1_27763717	s61441.1
106	1	28798802	28820737	12	21936	Loss	oar3_OAR1_28798802	oar3_OAR1_28820737
107	1	28798802	28820737	12	21936	Loss	oar3_OAR1_28798802	oar3_OAR1_28820737
108	1	45243304	45285414	11	42111	Loss	oar3_OAR1_45243304	oar3_OAR1_45285414
109	1	45243304	45319296	20	75993	Loss	oar3_OAR1_45243304	oar3_OAR1_45319296
110	1	51425769	51476445	15	50677	Loss	oar3_OAR1_51425769	oar3_OAR1_51476445
111	1	51425769	51450641	10	24873	Loss	oar3_OAR1_51425769	oar3_OAR1_51450641
112	1	53708636	53741841	11	33206	Loss	oar3_OAR1_53708636	oar3_OAR1_53741841
113	1	53708636	53741841	11	33206	Loss	oar3_OAR1_53708636	oar3_OAR1_53741841
114	1	56322946	56470169	24	147224	Gain	oar3_OAR1_56322946	oar3_OAR1_56470169
115	1	56322946	56629736	52	306791	Loss	oar3_OAR1_56322946	oar3_OAR1_56629736
116	1	56404693	56470169	10	65477	Gain	oar3_OAR1_56404693	oar3_OAR1_56470169
117	1	56404693	56470169	10	65477	Gain	oar3_OAR1_56404693	oar3_OAR1_56470169
118	1	56404693	56470169	10	65477	Gain	oar3_OAR1_56404693	oar3_OAR1_56470169
119	1	56404693	56470169	10	65477	Gain	oar3_OAR1_56404693	oar3_OAR1_56470169
120	1	56404693	56470169	10	65477	Gain	oar3_OAR1_56404693	oar3_OAR1_56470169
121	1	56404693	56470169	10	65477	Gain	oar3_OAR1_56404693	oar3_OAR1_56470169
122	1	57804013	57940747	26	136735	Loss	oar3_OAR1_57804013	oar3_OAR1_57940747
123	1	57804013	57899086	18	95074	Loss	oar3_OAR1_57804013	oar3_OAR1_57899086
124	1	57977103	58050812	19	73710	Loss	oar3_OAR1_57977103	OAR1_61269463.1
125	1	57977103	58055445	21	78343	Loss	oar3_OAR1_57977103	oar3_OAR1_58055445
126	1	57994785	58055445	16	60661	Loss	oar3_OAR1_57994785	oar3_OAR1_58055445
127	1	57994785	58055445	16	60661	Loss	oar3_OAR1_57994785	oar3_OAR1_58055445
128	1	60527441	60604118	10	76678	Loss	oar3_OAR1_60527441	oar3_OAR1_60604118
129	1	60527441	60604118	10	76678	Loss	oar3_OAR1_60527441	oar3_OAR1_60604118
130	1	65644444	65687573	18	43130	Loss	oar3_OAR1_65644444	oar3_OAR1_65687573
131	1	65644444	65687573	18	43130	Loss	oar3_OAR1_65644444	oar3_OAR1_65687573
132	1	65644444	65687573	18	43130	Loss	oar3_OAR1_65644444	oar3_OAR1_65687573
133	1	65644444	65687573	18	43130	Loss	oar3_OAR1_65644444	oar3_OAR1_65687573
134	1	65644444	65693790	19	49347	Loss	oar3_OAR1_65644444	oar3_OAR1_65693790
135	1	65663220	65687573	14	24354	Loss	oar3_OAR1_65663220	oar3_OAR1_65687573
136	1	65663220	65687573	14	24354	Loss	oar3_OAR1_65663220	oar3_OAR1_65687573
137	1	67853540	67888754	17	35215	Gain	oar3_OAR1_67853540	oar3_OAR1_67888754
138	1	67853540	67888754	17	35215	Gain	oar3_OAR1_67853540	oar3_OAR1_67888754
139	1	67853540	67893990	19	40451	Gain	oar3_OAR1_67853540	oar3_OAR1_67893990
140	1	67853540	67885745	16	32206	Gain	oar3_OAR1_67853540	oar3_OAR1_67885745
141	1	79109777	79158529	14	48753	Loss	oar3_OAR1_79109777	oar3_OAR1_79158529
142	1	79109777	79506047	88	396271	Loss	oar3_OAR1_79109777	oar3_OAR1_79506047
143	1	79296068	79488714	44	192647	Loss	oar3_OAR1_79296068	oar3_OAR1_79488714
144	1	79296068	79450374	35	154307	Loss	oar3_OAR1_79296068	oar3_OAR1_79450374
145	1	79296068	79488714	44	192647	Loss	oar3_OAR1_79296068	oar3_OAR1_79488714
146	1	79296068	79427183	29	131116	Gain	oar3_OAR1_79296068	oar3_OAR1_79427183
147	1	79973027	80067252	14	94226	Gain	oar3_OAR1_79973027	oar3_OAR1_80067252
148	1	79973027	80067252	14	94226	Gain	oar3_OAR1_79973027	oar3_OAR1_80067252
149	1	79973027	80067252	14	94226	Gain	oar3_OAR1_79973027	oar3_OAR1_80067252
150	1	80101789	80159694	12	57906	Loss	oar3_OAR1_80101789	oar3_OAR1_80159694
151	1	80101789	80159694	12	57906	Loss	oar3_OAR1_80101789	oar3_OAR1_80159694
152	1	85698176	85753906	22	55731	Loss	oar3_OAR1_85698176	oar3_OAR1_85753906
153	1	85698176	85753906	22	55731	Loss	oar3_OAR1_85698176	oar3_OAR1_85753906
154	1	87969456	88000035	13	30580	Loss	oar3_OAR1_87969456	oar3_OAR1_88000035
155	1	87969456	87978661	10	9206	Loss	oar3_OAR1_87969456	oar3_OAR1_87978661
156	1	87969456	87978661	10	9206	Loss	oar3_OAR1_87969456	oar3_OAR1_87978661
157	1	109250365	109277404	10	27040	Loss	oar3_OAR1_109250365	oar3_OAR1_109277404
158	1	109250365	109278336	11	27972	Loss	oar3_OAR1_109250365	oar3_OAR1_109278336
159	1	109250365	109277404	10	27040	Loss	oar3_OAR1_109250365	oar3_OAR1_109277404
160	1	109440594	109495293	16	54700	Loss	oar3_OAR1_109440594	oar3_OAR1_109495293
161	1	109440594	109482393	15	41800	Loss	oar3_OAR1_109440594	oar3_OAR1_109482393
162	1	109458664	109499500	13	40837	Loss	oar3_OAR1_109458664	s49913.1
163	1	109458664	109482393	10	23730	Loss	oar3_OAR1_109458664	oar3_OAR1_109482393
164	1	109458664	109482393	10	23730	Loss	oar3_OAR1_109458664	oar3_OAR1_109482393
165	1	110449662	110496649	14	46988	Gain	oar3_OAR1_110449662	oar3_OAR1_110496649
166	1	110449662	110496649	14	46988	Gain	oar3_OAR1_110449662	oar3_OAR1_110496649
167	1	110449662	110486967	11	37306	Gain	oar3_OAR1_110449662	oar3_OAR1_110486967
168	1	110449662	110494288	12	44627	Gain	oar3_OAR1_110449662	oar3_OAR1_110494288
169	1	110449662	110496649	14	46988	Gain	oar3_OAR1_110449662	oar3_OAR1_110496649
170	1	110449662	110517951	16	68290	Gain	oar3_OAR1_110449662	oar3_OAR1_110517951
171	1	110449662	110496649	14	46988	Gain	oar3_OAR1_110449662	oar3_OAR1_110496649
172	1	110458382	110526701	16	68320	Gain	oar3_OAR1_110458382	oar3_OAR1_110526701
173	1	110458382	110517951	14	59570	Gain	oar3_OAR1_110458382	oar3_OAR1_110517951
174	1	110458382	110519161	15	60780	Gain	oar3_OAR1_110458382	oar3_OAR1_110519161
175	1	110480233	110517951	10	37719	Gain	oar3_OAR1_110480233	oar3_OAR1_110517951
176	1	110480233	110517951	10	37719	Gain	oar3_OAR1_110480233	oar3_OAR1_110517951
177	1	110480233	110517951	10	37719	Gain	oar3_OAR1_110480233	oar3_OAR1_110517951
178	1	110480233	110517951	10	37719	Gain	oar3_OAR1_110480233	oar3_OAR1_110517951
179	1	110480233	110517951	10	37719	Gain	oar3_OAR1_110480233	oar3_OAR1_110517951
180	1	110480233	110517951	10	37719	Gain	oar3_OAR1_110480233	oar3_OAR1_110517951
181	1	110480233	110517951	10	37719	Gain	oar3_OAR1_110480233	oar3_OAR1_110517951
182	1	110480233	110517951	10	37719	Gain	oar3_OAR1_110480233	oar3_OAR1_110517951
183	1	110480233	110517951	10	37719	Gain	oar3_OAR1_110480233	oar3_OAR1_110517951
184	1	110480233	110517951	10	37719	Gain	oar3_OAR1_110480233	oar3_OAR1_110517951
185	1	110480233	110517951	10	37719	Gain	oar3_OAR1_110480233	oar3_OAR1_110517951
186	1	110480233	110517951	10	37719	Gain	oar3_OAR1_110480233	oar3_OAR1_110517951
187	1	110480233	110526701	12	46469	Gain	oar3_OAR1_110480233	oar3_OAR1_110526701
188	1	110480233	110517951	10	37719	Gain	oar3_OAR1_110480233	oar3_OAR1_110517951
189	1	110480233	110517951	10	37719	Gain	oar3_OAR1_110480233	oar3_OAR1_110517951
190	1	110480233	110517951	10	37719	Gain	oar3_OAR1_110480233	oar3_OAR1_110517951
191	1	110480233	110517951	10	37719	Gain	oar3_OAR1_110480233	oar3_OAR1_110517951
192	1	110480233	110517951	10	37719	Gain	oar3_OAR1_110480233	oar3_OAR1_110517951
193	1	110480233	110517951	10	37719	Gain	oar3_OAR1_110480233	oar3_OAR1_110517951
194	1	110480233	110517951	10	37719	Gain	oar3_OAR1_110480233	oar3_OAR1_110517951
195	1	110480233	110517951	10	37719	Gain	oar3_OAR1_110480233	oar3_OAR1_110517951
196	1	110480233	110517951	10	37719	Gain	oar3_OAR1_110480233	oar3_OAR1_110517951
197	1	110480233	110517951	10	37719	Gain	oar3_OAR1_110480233	oar3_OAR1_110517951
198	1	132289606	132338554	10	48949	Loss	oar3_OAR1_132289606	oar3_OAR1_132338554
199	1	132289606	132431778	30	142173	Loss	oar3_OAR1_132289606	oar3_OAR1_132431778
200	1	132420623	132486899	14	66277	Gain	oar3_OAR1_132420623	oar3_OAR1_132486899
201	1	132420623	132540620	24	119998	Loss	oar3_OAR1_132420623	oar3_OAR1_132540620
202	1	132420623	132506152	17	85530	Gain	oar3_OAR1_132420623	oar3_OAR1_132506152
203	1	132420623	132479031	12	58409	Gain	oar3_OAR1_132420623	OAR1_143333465.1
204	1	132420623	132486899	14	66277	Gain	oar3_OAR1_132420623	oar3_OAR1_132486899
205	1	133119850	133208630	23	88781	Loss	oar3_OAR1_133119850	oar3_OAR1_133208630
206	1	133119850	133208630	23	88781	Loss	oar3_OAR1_133119850	oar3_OAR1_133208630
207	1	133603730	133703266	25	99537	Loss	OAR1_144579443.1	oar3_OAR1_133703266
208	1	133603730	133693862	21	90133	Loss	OAR1_144579443.1	oar3_OAR1_133693862
209	1	133612008	133679892	18	67885	Loss	oar3_OAR1_133612008	oar3_OAR1_133679892
210	1	133612008	133693862	20	81855	Loss	oar3_OAR1_133612008	oar3_OAR1_133693862
211	1	133612008	133813752	43	201745	Loss	oar3_OAR1_133612008	oar3_OAR1_133813752
212	1	133612008	133663281	13	51274	Loss	oar3_OAR1_133612008	oar3_OAR1_133663281
213	1	135606401	135679885	18	73485	Loss	oar3_OAR1_135606401	oar3_OAR1_135679885
214	1	139054173	139086034	10	31862	Loss	oar3_OAR1_139054173	oar3_OAR1_139086034
215	1	139054173	139107309	15	53137	Loss	oar3_OAR1_139054173	oar3_OAR1_139107309
216	1	144886497	145012365	29	125869	Loss	oar3_OAR1_144886497	oar3_OAR1_145012365
217	1	144886497	144946334	17	59838	Loss	oar3_OAR1_144886497	OAR1_156459785.1
218	1	145839182	145950963	29	111782	Loss	oar3_OAR1_145839182	oar3_OAR1_145950963
219	1	145839182	145913846	19	74665	Loss	oar3_OAR1_145839182	oar3_OAR1_145913846
220	1	146434085	146487997	13	53913	Loss	oar3_OAR1_146434085	oar3_OAR1_146487997
221	1	146434085	146482012	10	47928	Loss	oar3_OAR1_146434085	oar3_OAR1_146482012
222	1	146434085	146482012	10	47928	Loss	oar3_OAR1_146434085	oar3_OAR1_146482012
223	1	148923761	149056296	27	132536	Loss	oar3_OAR1_148923761	oar3_OAR1_149056296
224	1	148923761	148984070	14	60310	Loss	oar3_OAR1_148923761	oar3_OAR1_148984070
225	1	149586662	149677907	17	91246	Gain	oar3_OAR1_149586662	oar3_OAR1_149677907
226	1	149586662	149692402	20	105741	Gain	oar3_OAR1_149586662	oar3_OAR1_149692402
227	1	149586662	149677907	17	91246	Gain	oar3_OAR1_149586662	oar3_OAR1_149677907
228	1	149586662	149687310	19	100649	Gain	oar3_OAR1_149586662	oar3_OAR1_149687310
229	1	149586662	149716135	22	129474	Gain	oar3_OAR1_149586662	oar3_OAR1_149716135
230	1	149597983	149716135	21	118153	Gain	oar3_OAR1_149597983	oar3_OAR1_149716135
231	1	149597983	149649295	11	51313	Loss	oar3_OAR1_149597983	oar3_OAR1_149649295
232	1	149597983	149649295	11	51313	Gain	oar3_OAR1_149597983	oar3_OAR1_149649295
233	1	149613803	149792276	32	178474	Loss	oar3_OAR1_149613803	oar3_OAR1_149792276
234	1	149613803	149677907	13	64105	Gain	oar3_OAR1_149613803	oar3_OAR1_149677907
235	1	149754203	149815229	13	61027	Gain	oar3_OAR1_149754203	OAR1_161209318.1
236	1	149754203	149835911	19	81709	Gain	oar3_OAR1_149754203	oar3_OAR1_149835911
237	1	150366630	150414493	10	47864	Gain	oar3_OAR1_150366630	oar3_OAR1_150414493
238	1	150366630	150414493	10	47864	Gain	oar3_OAR1_150366630	oar3_OAR1_150414493
239	1	150366630	150414493	10	47864	Gain	oar3_OAR1_150366630	oar3_OAR1_150414493
240	1	150366630	150414493	10	47864	Gain	oar3_OAR1_150366630	oar3_OAR1_150414493
241	1	151457862	151511800	15	53939	Loss	oar3_OAR1_151457862	oar3_OAR1_151511800
242	1	151457862	151553390	26	95529	Loss	oar3_OAR1_151457862	oar3_OAR1_151553390
243	1	157428094	157512812	18	84719	Loss	oar3_OAR1_157428094	oar3_OAR1_157512812
244	1	157428094	157512812	18	84719	Loss	oar3_OAR1_157428094	oar3_OAR1_157512812
245	1	157428094	157512812	18	84719	Loss	oar3_OAR1_157428094	oar3_OAR1_157512812
246	1	157428094	157512812	18	84719	Loss	oar3_OAR1_157428094	oar3_OAR1_157512812
247	1	157428094	157512812	18	84719	Loss	oar3_OAR1_157428094	oar3_OAR1_157512812
248	1	157428094	157512812	18	84719	Loss	oar3_OAR1_157428094	oar3_OAR1_157512812
249	1	157428094	157512812	18	84719	Loss	oar3_OAR1_157428094	oar3_OAR1_157512812
250	1	157428094	157512812	18	84719	Loss	oar3_OAR1_157428094	oar3_OAR1_157512812
251	1	157440257	157512812	17	72556	Loss	oar3_OAR1_157440257	oar3_OAR1_157512812
252	1	157440257	157512812	17	72556	Loss	oar3_OAR1_157440257	oar3_OAR1_157512812
253	1	157440257	157512812	17	72556	Loss	oar3_OAR1_157440257	oar3_OAR1_157512812
254	1	157450970	157556605	24	105636	Gain	oar3_OAR1_157450970	oar3_OAR1_157556605
255	1	157450970	157512812	14	61843	Loss	oar3_OAR1_157450970	oar3_OAR1_157512812
256	1	157450970	157512812	14	61843	Loss	oar3_OAR1_157450970	oar3_OAR1_157512812
257	1	157465767	157512812	10	47046	Loss	oar3_OAR1_157465767	oar3_OAR1_157512812
258	1	157465767	157512812	10	47046	Loss	oar3_OAR1_157465767	oar3_OAR1_157512812
259	1	157465767	157512812	10	47046	Loss	oar3_OAR1_157465767	oar3_OAR1_157512812
260	1	157465767	157512812	10	47046	Loss	oar3_OAR1_157465767	oar3_OAR1_157512812
261	1	158109465	158174538	16	65074	Loss	oar3_OAR1_158109465	oar3_OAR1_158174538
262	1	158109465	158179995	18	70531	Loss	oar3_OAR1_158109465	oar3_OAR1_158179995
263	1	158263480	158896099	131	632620	Loss	oar3_OAR1_158263480	oar3_OAR1_158896099
264	1	158263480	158377577	27	114098	Loss	oar3_OAR1_158263480	s73775.1
265	1	158774791	158856814	16	82024	Loss	OAR1_171211578.1	oar3_OAR1_158856814
266	1	158774791	159079573	59	304783	Loss	OAR1_171211578.1	OAR1_171539543.1
267	1	158774791	158876978	20	102188	Gain	OAR1_171211578.1	oar3_OAR1_158876978
268	1	159491904	159525763	10	33860	Loss	oar3_OAR1_159491904	oar3_OAR1_159525763
269	1	159491904	159572098	21	80195	Loss	oar3_OAR1_159491904	oar3_OAR1_159572098
270	1	166349028	166429246	19	80219	Loss	oar3_OAR1_166349028	OAR1_179518897.1
271	1	166349028	166464130	29	115103	Loss	oar3_OAR1_166349028	oar3_OAR1_166464130
272	1	166740369	166786267	11	45899	Gain	oar3_OAR1_166740369	oar3_OAR1_166786267
273	1	166740369	166815800	14	75432	Loss	oar3_OAR1_166740369	oar3_OAR1_166815800
274	1	166740369	166852815	23	112447	Loss	oar3_OAR1_166740369	oar3_OAR1_166852815
275	1	167536477	167577063	13	40587	Loss	oar3_OAR1_167536477	oar3_OAR1_167577063
276	1	167536477	167577063	13	40587	Loss	oar3_OAR1_167536477	oar3_OAR1_167577063
277	1	167536477	167577063	13	40587	Loss	oar3_OAR1_167536477	oar3_OAR1_167577063
278	1	167536477	167577063	13	40587	Loss	oar3_OAR1_167536477	oar3_OAR1_167577063
279	1	167536477	167577063	13	40587	Loss	oar3_OAR1_167536477	oar3_OAR1_167577063
280	1	167536477	167577063	13	40587	Loss	oar3_OAR1_167536477	oar3_OAR1_167577063
281	1	167536477	167577063	13	40587	Loss	oar3_OAR1_167536477	oar3_OAR1_167577063
282	1	167536477	167577063	13	40587	Loss	oar3_OAR1_167536477	oar3_OAR1_167577063
283	1	167536477	167577063	13	40587	Loss	oar3_OAR1_167536477	oar3_OAR1_167577063
284	1	167536477	167577063	13	40587	Loss	oar3_OAR1_167536477	oar3_OAR1_167577063
285	1	167536477	167577063	13	40587	Loss	oar3_OAR1_167536477	oar3_OAR1_167577063
286	1	167536477	167577063	13	40587	Loss	oar3_OAR1_167536477	oar3_OAR1_167577063
287	1	167536477	167577063	13	40587	Loss	oar3_OAR1_167536477	oar3_OAR1_167577063
288	1	167536477	167577063	13	40587	Loss	oar3_OAR1_167536477	oar3_OAR1_167577063
289	1	167536477	167577063	13	40587	Loss	oar3_OAR1_167536477	oar3_OAR1_167577063
290	1	220281031	220400388	45	119358	Loss	oar3_OAR1_220281031	oar3_OAR1_220400388
291	1	220281031	220400388	45	119358	Loss	oar3_OAR1_220281031	oar3_OAR1_220400388
292	1	220281031	220379509	34	98479	Loss	oar3_OAR1_220281031	oar3_OAR1_220379509
293	1	220305847	220363441	21	57595	Loss	oar3_OAR1_220305847	oar3_OAR1_220363441
294	1	220305847	220363441	21	57595	Gain	oar3_OAR1_220305847	oar3_OAR1_220363441
295	1	220314916	220379509	21	64594	Loss	oar3_OAR1_220314916	oar3_OAR1_220379509
296	1	220314916	220400388	32	85473	Loss	oar3_OAR1_220314916	oar3_OAR1_220400388
297	1	220314916	220392202	29	77287	Loss	oar3_OAR1_220314916	oar3_OAR1_220392202
298	1	220381534	220400050	10	18517	Loss	oar3_OAR1_220381534	oar3_OAR1_220400050
299	1	220381534	220400388	11	18855	Loss	oar3_OAR1_220381534	oar3_OAR1_220400388
300	1	220825584	220907292	15	81709	Loss	oar3_OAR1_220825584	oar3_OAR1_220907292
301	1	220825584	220907292	15	81709	Loss	oar3_OAR1_220825584	oar3_OAR1_220907292
302	1	220825584	221033238	43	207655	Loss	oar3_OAR1_220825584	oar3_OAR1_221033238
303	1	221122301	221175398	10	53098	Loss	oar3_OAR1_221122301	oar3_OAR1_221175398
304	1	221122301	221344863	41	222563	Loss	oar3_OAR1_221122301	oar3_OAR1_221344863
305	1	221122301	221175398	10	53098	Loss	oar3_OAR1_221122301	oar3_OAR1_221175398
306	1	221122301	221175398	10	53098	Loss	oar3_OAR1_221122301	oar3_OAR1_221175398
307	1	221696713	221755506	13	58794	Loss	oar3_OAR1_221696713	oar3_OAR1_221755506
308	1	221696713	221755506	13	58794	Loss	oar3_OAR1_221696713	oar3_OAR1_221755506
309	1	227319756	227450463	25	130708	Loss	oar3_OAR1_227319756	oar3_OAR1_227450463
310	1	227319756	227473653	29	153898	Loss	oar3_OAR1_227319756	oar3_OAR1_227473653
311	1	241240949	241308527	15	67579	Loss	oar3_OAR1_241240949	oar3_OAR1_241308527
312	1	241240949	241300710	14	59762	Loss	oar3_OAR1_241240949	oar3_OAR1_241300710
313	1	261297188	261304905	10	7718	Loss	oar3_OAR1_261297188	oar3_OAR1_261304905
314	1	261297188	261304905	10	7718	Loss	oar3_OAR1_261297188	oar3_OAR1_261304905
315	1	261297188	261304905	10	7718	Loss	oar3_OAR1_261297188	oar3_OAR1_261304905
316	1	261297188	261304905	10	7718	Loss	oar3_OAR1_261297188	oar3_OAR1_261304905
317	1	261297188	261304905	10	7718	Loss	oar3_OAR1_261297188	oar3_OAR1_261304905
318	1	261297188	261304905	10	7718	Loss	oar3_OAR1_261297188	oar3_OAR1_261304905
319	1	261302336	261314484	11	12149	Loss	oar3_OAR1_261302336	oar3_OAR1_261314484
320	1	261302336	261314484	11	12149	Loss	oar3_OAR1_261302336	oar3_OAR1_261314484
321	1	261302336	261336346	14	34011	Loss	oar3_OAR1_261302336	oar3_OAR1_261336346
322	1	261475082	261645294	45	170213	Loss	oar3_OAR1_261475082	oar3_OAR1_261645294
323	1	261475082	261532762	13	57681	Loss	oar3_OAR1_261475082	oar3_OAR1_261532762
324	1	261475082	261597688	33	122607	Loss	oar3_OAR1_261475082	oar3_OAR1_261597688
325	1	261475082	261548454	16	73373	Loss	oar3_OAR1_261475082	s37960.1
326	1	261513412	261701575	54	188164	Loss	oar3_OAR1_261513412	s24480.1
327	1	261513412	261701575	54	188164	Loss	oar3_OAR1_261513412	s24480.1
328	1	262219715	262247183	14	27469	Loss	oar3_OAR1_262219715	oar3_OAR1_262247183
329	1	262219715	262247183	14	27469	Loss	oar3_OAR1_262219715	oar3_OAR1_262247183
330	1	262225349	262453581	66	228233	Loss	oar3_OAR1_262225349	oar3_OAR1_262453581
331	1	262225349	262273678	20	48330	Loss	oar3_OAR1_262225349	oar3_OAR1_262273678
332	1	263107746	263290425	48	182680	Loss	oar3_OAR1_263107746	oar3_OAR1_263290425
333	1	263107746	263290425	48	182680	Loss	oar3_OAR1_263107746	oar3_OAR1_263290425
334	1	263107746	263290425	48	182680	Loss	oar3_OAR1_263107746	oar3_OAR1_263290425
335	1	263153610	263290425	37	136816	Loss	s01225.1	oar3_OAR1_263290425
336	1	263153610	263227515	23	73906	Loss	s01225.1	oar3_OAR1_263227515
337	1	263153610	263213390	16	59781	Loss	s01225.1	oar3_OAR1_263213390
338	1	263165817	263290425	33	124609	Loss	oar3_OAR1_263165817	oar3_OAR1_263290425
339	1	263165817	263221152	15	55336	Loss	oar3_OAR1_263165817	oar3_OAR1_263221152
340	1	263165817	263290425	33	124609	Loss	oar3_OAR1_263165817	oar3_OAR1_263290425
341	1	263168187	263213390	11	45204	Loss	oar3_OAR1_263168187	oar3_OAR1_263213390
342	1	263168187	263266133	27	97947	Loss	oar3_OAR1_263168187	oar3_OAR1_263266133
343	1	263192653	263266133	26	73481	Loss	oar3_OAR1_263192653	oar3_OAR1_263266133
344	1	263192653	263453254	78	260602	Loss	oar3_OAR1_263192653	oar3_OAR1_263453254
345	1	263192653	263218168	12	25516	Loss	oar3_OAR1_263192653	oar3_OAR1_263218168
346	1	263192653	263224806	14	32154	Loss	oar3_OAR1_263192653	oar3_OAR1_263224806
347	1	263201199	263221152	10	19954	Loss	oar3_OAR1_263201199	oar3_OAR1_263221152
348	1	263201199	263257369	22	56171	Loss	oar3_OAR1_263201199	oar3_OAR1_263257369
349	1	263201199	263396071	59	194873	Loss	oar3_OAR1_263201199	oar3_OAR1_263396071
350	1	263201199	263227515	14	26317	Loss	oar3_OAR1_263201199	oar3_OAR1_263227515
351	1	263205587	263224806	10	19220	Loss	oar3_OAR1_263205587	oar3_OAR1_263224806
352	1	263205587	263266133	22	60547	Loss	oar3_OAR1_263205587	oar3_OAR1_263266133
353	1	263205587	263233349	14	27763	Loss	oar3_OAR1_263205587	oar3_OAR1_263233349
354	1	263205587	263227515	13	21929	Loss	oar3_OAR1_263205587	oar3_OAR1_263227515
355	1	263213390	263290425	22	77036	Loss	oar3_OAR1_263213390	oar3_OAR1_263290425
356	1	263213390	263257369	16	43980	Loss	oar3_OAR1_263213390	oar3_OAR1_263257369
357	1	263355366	263410572	23	55207	Loss	oar3_OAR1_263355366	oar3_OAR1_263410572
358	1	263355366	263410572	23	55207	Loss	oar3_OAR1_263355366	oar3_OAR1_263410572
359	1	263355366	263389336	14	33971	Loss	oar3_OAR1_263355366	oar3_OAR1_263389336
360	1	263355366	263391361	15	35996	Loss	oar3_OAR1_263355366	oar3_OAR1_263391361
361	1	263355366	263423999	28	68634	Loss	oar3_OAR1_263355366	oar3_OAR1_263423999
362	1	263355366	263423999	28	68634	Loss	oar3_OAR1_263355366	oar3_OAR1_263423999
363	1	263377483	263423999	20	46517	Loss	oar3_OAR1_263377483	oar3_OAR1_263423999
364	1	263377483	263419586	17	42104	Loss	oar3_OAR1_263377483	oar3_OAR1_263419586
365	1	263962524	263991385	13	28862	Loss	oar3_OAR1_263962524	oar3_OAR1_263991385
366	1	263962524	264001837	18	39314	Loss	oar3_OAR1_263962524	oar3_OAR1_264001837
367	1	263962524	264031234	30	68711	Loss	oar3_OAR1_263962524	oar3_OAR1_264031234
368	1	263962524	264031234	30	68711	Loss	oar3_OAR1_263962524	oar3_OAR1_264031234
369	1	263962524	264006426	19	43903	Loss	oar3_OAR1_263962524	oar3_OAR1_264006426
370	1	264115667	264246437	62	130771	Loss	oar3_OAR1_264115667	oar3_OAR1_264246437
371	1	264115667	264149897	13	34231	Loss	oar3_OAR1_264115667	oar3_OAR1_264149897
372	2	737473	765637	11	28165	Loss	oar3_OAR2_737473	oar3_OAR2_765637
373	2	737473	767222	12	29750	Loss	oar3_OAR2_737473	oar3_OAR2_767222
374	2	737473	767222	12	29750	Loss	oar3_OAR2_737473	oar3_OAR2_767222
375	2	1690074	1927554	62	237481	Loss	oar3_OAR2_1690074	oar3_OAR2_1927554
376	2	1690074	1733280	15	43207	Loss	oar3_OAR2_1690074	oar3_OAR2_1733280
377	2	10068100	10112315	14	44216	Loss	oar3_OAR2_10068100	oar3_OAR2_10112315
378	2	10068100	10112315	14	44216	Loss	oar3_OAR2_10068100	oar3_OAR2_10112315
379	2	10068100	10112315	14	44216	Loss	oar3_OAR2_10068100	oar3_OAR2_10112315
380	2	10506114	10517249	10	11136	Loss	oar3_OAR2_10506114	oar3_OAR2_10517249
381	2	10506114	10517249	10	11136	Loss	oar3_OAR2_10506114	oar3_OAR2_10517249
382	2	20430772	20464306	10	33535	Loss	oar3_OAR2_20430772	oar3_OAR2_20464306
383	2	20430772	20464306	10	33535	Gain	oar3_OAR2_20430772	oar3_OAR2_20464306
384	2	23614612	23643906	11	29295	Loss	oar3_OAR2_23614612	OAR2_24035740.1
385	2	23614612	23643906	11	29295	Loss	oar3_OAR2_23614612	OAR2_24035740.1
386	2	28185023	28236574	13	51552	Loss	oar3_OAR2_28185023	oar3_OAR2_28236574
387	2	28185023	28236574	13	51552	Loss	oar3_OAR2_28185023	oar3_OAR2_28236574
388	2	28325834	28457981	36	132148	Loss	oar3_OAR2_28325834	oar3_OAR2_28457981
389	2	28325834	28409373	31	83540	Loss	oar3_OAR2_28325834	oar3_OAR2_28409373
390	2	40659326	40722750	13	63425	Loss	oar3_OAR2_40659326	oar3_OAR2_40722750
391	2	40659326	40722750	13	63425	Loss	oar3_OAR2_40659326	oar3_OAR2_40722750
392	2	40659326	40722750	13	63425	Loss	oar3_OAR2_40659326	oar3_OAR2_40722750
393	2	40659326	40722750	13	63425	Loss	oar3_OAR2_40659326	oar3_OAR2_40722750
394	2	40659326	40722750	13	63425	Loss	oar3_OAR2_40659326	oar3_OAR2_40722750
395	2	40659326	40722750	13	63425	Loss	oar3_OAR2_40659326	oar3_OAR2_40722750
396	2	40659326	40722750	13	63425	Loss	oar3_OAR2_40659326	oar3_OAR2_40722750
397	2	40659326	40722750	13	63425	Loss	oar3_OAR2_40659326	oar3_OAR2_40722750
398	2	40670845	40722750	10	51906	Loss	oar3_OAR2_40670845	oar3_OAR2_40722750
399	2	40670845	40722750	10	51906	Loss	oar3_OAR2_40670845	oar3_OAR2_40722750
400	2	43162230	43270569	31	108340	Loss	oar3_OAR2_43162230	oar3_OAR2_43270569
401	2	43162230	43239959	21	77730	Loss	oar3_OAR2_43162230	s09262.1
402	2	43162230	43270569	31	108340	Loss	oar3_OAR2_43162230	oar3_OAR2_43270569
403	2	43162230	43233590	20	71361	Loss	oar3_OAR2_43162230	oar3_OAR2_43233590
404	2	43162230	43233590	20	71361	Loss	oar3_OAR2_43162230	oar3_OAR2_43233590
405	2	43221935	43239959	13	18025	Loss	oar3_OAR2_43221935	s09262.1
406	2	43221935	43270569	23	48635	Loss	oar3_OAR2_43221935	oar3_OAR2_43270569
407	2	43221935	43247141	15	25207	Loss	oar3_OAR2_43221935	oar3_OAR2_43247141
408	2	43221935	43239959	13	18025	Loss	oar3_OAR2_43221935	s09262.1
409	2	43221935	43239959	13	18025	Loss	oar3_OAR2_43221935	s09262.1
410	2	43225986	43252238	10	26253	Loss	oar3_OAR2_43225986	oar3_OAR2_43252238
411	2	43225986	43270569	16	44584	Loss	oar3_OAR2_43225986	oar3_OAR2_43270569
412	2	43228646	43270569	15	41924	Loss	oar3_OAR2_43228646	oar3_OAR2_43270569
413	2	43228646	43307477	28	78832	Loss	oar3_OAR2_43228646	oar3_OAR2_43307477
414	2	43229856	43277151	17	47296	Loss	oar3_OAR2_43229856	oar3_OAR2_43277151
415	2	43229856	43270569	14	40714	Loss	oar3_OAR2_43229856	oar3_OAR2_43270569
416	2	43229856	43270569	14	40714	Loss	oar3_OAR2_43229856	oar3_OAR2_43270569
417	2	43229856	43261756	12	31901	Loss	oar3_OAR2_43229856	oar3_OAR2_43261756
418	2	43232576	43270569	13	37994	Loss	oar3_OAR2_43232576	oar3_OAR2_43270569
419	2	43232576	43270569	13	37994	Loss	oar3_OAR2_43232576	oar3_OAR2_43270569
420	2	43232576	43307477	26	74902	Loss	oar3_OAR2_43232576	oar3_OAR2_43307477
421	2	43232576	43270569	13	37994	Loss	oar3_OAR2_43232576	oar3_OAR2_43270569
422	2	43232576	43270569	13	37994	Loss	oar3_OAR2_43232576	oar3_OAR2_43270569
423	2	43232576	43270569	13	37994	Loss	oar3_OAR2_43232576	oar3_OAR2_43270569
424	2	43232576	43270569	13	37994	Loss	oar3_OAR2_43232576	oar3_OAR2_43270569
425	2	45297048	45326390	11	29343	Loss	oar3_OAR2_45297048	oar3_OAR2_45326390
426	2	45297048	45326390	11	29343	Loss	oar3_OAR2_45297048	oar3_OAR2_45326390
427	2	73540587	73587602	11	47016	Loss	oar3_OAR2_73540587	oar3_OAR2_73587602
428	2	73540587	73587602	11	47016	Loss	oar3_OAR2_73540587	oar3_OAR2_73587602
429	2	78966511	79019738	14	53228	Loss	oar3_OAR2_78966511	oar3_OAR2_79019738
430	2	78966511	79019738	14	53228	Loss	oar3_OAR2_78966511	oar3_OAR2_79019738
431	2	79778662	79918888	17	140227	Loss	oar3_OAR2_79778662	oar3_OAR2_79918888
432	2	79778662	79873224	10	94563	Loss	oar3_OAR2_79778662	oar3_OAR2_79873224
433	2	82678889	82738498	14	59610	Loss	oar3_OAR2_82678889	oar3_OAR2_82738498
434	2	82678889	82738498	14	59610	Loss	oar3_OAR2_82678889	oar3_OAR2_82738498
435	2	87364101	87385883	10	21783	Loss	oar3_OAR2_87364101	oar3_OAR2_87385883
436	2	87364101	87385883	10	21783	Loss	oar3_OAR2_87364101	oar3_OAR2_87385883
437	2	92922700	93013077	26	90378	Loss	oar3_OAR2_92922700	DU268436_650.1
438	2	92922700	93024549	27	101850	Loss	oar3_OAR2_92922700	oar3_OAR2_93024549
439	2	97998479	98044269	11	45791	Loss	oar3_OAR2_97998479	oar3_OAR2_98044269
440	2	97998479	98044269	11	45791	Loss	oar3_OAR2_97998479	oar3_OAR2_98044269
441	2	98687251	98735779	11	48529	Loss	oar3_OAR2_98687251	oar3_OAR2_98735779
442	2	98687251	98740515	13	53265	Loss	oar3_OAR2_98687251	oar3_OAR2_98740515
443	2	98697476	98781986	21	84511	Gain	oar3_OAR2_98697476	oar3_OAR2_98781986
444	2	98697476	98740515	12	43040	Gain	oar3_OAR2_98697476	oar3_OAR2_98740515
445	2	103366440	103376587	20	10148	Loss	oar3_OAR2_103366440	oar3_OAR2_103376587
446	2	103366440	103376587	20	10148	Loss	oar3_OAR2_103366440	oar3_OAR2_103376587
447	2	103366440	103372575	16	6136	Loss	oar3_OAR2_103366440	oar3_OAR2_103372575
448	2	103366440	103369866	15	3427	Loss	oar3_OAR2_103366440	oar3_OAR2_103369866
449	2	103366440	103376587	20	10148	Loss	oar3_OAR2_103366440	oar3_OAR2_103376587
450	2	103366440	103372575	16	6136	Loss	oar3_OAR2_103366440	oar3_OAR2_103372575
451	2	103366440	103372575	16	6136	Loss	oar3_OAR2_103366440	oar3_OAR2_103372575
452	2	103366440	103372575	16	6136	Loss	oar3_OAR2_103366440	oar3_OAR2_103372575
453	2	103366440	103375237	17	8798	Loss	oar3_OAR2_103366440	oar3_OAR2_103375237
454	2	103366440	103372575	16	6136	Loss	oar3_OAR2_103366440	oar3_OAR2_103372575
455	2	103366440	103369866	15	3427	Loss	oar3_OAR2_103366440	oar3_OAR2_103369866
456	2	103366440	103372575	16	6136	Loss	oar3_OAR2_103366440	oar3_OAR2_103372575
457	2	103366440	103369866	15	3427	Loss	oar3_OAR2_103366440	oar3_OAR2_103369866
458	2	103366440	103376587	20	10148	Loss	oar3_OAR2_103366440	oar3_OAR2_103376587
459	2	103366440	103376587	20	10148	Loss	oar3_OAR2_103366440	oar3_OAR2_103376587
460	2	103366440	103372575	16	6136	Loss	oar3_OAR2_103366440	oar3_OAR2_103372575
461	2	103366440	103369866	15	3427	Loss	oar3_OAR2_103366440	oar3_OAR2_103369866
462	2	103366440	103376587	20	10148	Loss	oar3_OAR2_103366440	oar3_OAR2_103376587
463	2	103366440	103376587	20	10148	Loss	oar3_OAR2_103366440	oar3_OAR2_103376587
464	2	103366440	103376587	20	10148	Loss	oar3_OAR2_103366440	oar3_OAR2_103376587
465	2	103366440	103376587	20	10148	Loss	oar3_OAR2_103366440	oar3_OAR2_103376587
466	2	115906675	115954145	13	47471	Loss	oar3_OAR2_115906675	oar3_OAR2_115954145
467	2	115906675	115954145	13	47471	Loss	oar3_OAR2_115906675	oar3_OAR2_115954145
468	2	116065498	116106240	18	40743	Loss	oar3_OAR2_116065498	oar3_OAR2_116106240
469	2	116065498	116118480	22	52983	Loss	oar3_OAR2_116065498	oar3_OAR2_116118480
470	2	116096980	116118480	14	21501	Loss	s51605.1	oar3_OAR2_116118480
471	2	116096980	116108127	11	11148	Loss	s51605.1	OAR2_124098623.1
472	2	116096980	116106240	10	9261	Loss	s51605.1	oar3_OAR2_116106240
473	2	116096980	116112365	12	15386	Loss	s51605.1	oar3_OAR2_116112365
474	2	116096980	116106240	10	9261	Loss	s51605.1	oar3_OAR2_116106240
475	2	116096980	116118480	14	21501	Loss	s51605.1	oar3_OAR2_116118480
476	2	116096980	116118480	14	21501	Loss	s51605.1	oar3_OAR2_116118480
477	2	120794667	120871307	18	76641	Loss	oar3_OAR2_120794667	oar3_OAR2_120871307
478	2	120794667	120871307	18	76641	Loss	oar3_OAR2_120794667	oar3_OAR2_120871307
479	2	120801323	120881536	20	80214	Loss	oar3_OAR2_120801323	oar3_OAR2_120881536
480	2	120801323	120871307	17	69985	Loss	oar3_OAR2_120801323	oar3_OAR2_120871307
481	2	122022456	122069812	13	47357	Loss	oar3_OAR2_122022456	oar3_OAR2_122069812
482	2	122022456	122060498	10	38043	Loss	oar3_OAR2_122022456	OAR2_130367332.1
483	2	122561407	123443418	121	882012	Loss	oar3_OAR2_122561407	oar3_OAR2_123443418
484	2	122561407	123018296	53	456890	Loss	oar3_OAR2_122561407	oar3_OAR2_123018296
485	2	122789438	122882424	15	92987	Gain	oar3_OAR2_122789438	oar3_OAR2_122882424
486	2	122789438	123018296	33	228859	Loss	oar3_OAR2_122789438	oar3_OAR2_123018296
487	2	122816922	122869959	11	53038	Gain	oar3_OAR2_122816922	oar3_OAR2_122869959
488	2	122816922	122869959	11	53038	Gain	oar3_OAR2_122816922	oar3_OAR2_122869959
489	2	122816922	122869959	11	53038	Gain	oar3_OAR2_122816922	oar3_OAR2_122869959
490	2	123063250	123131444	14	68195	Loss	oar3_OAR2_123063250	oar3_OAR2_123131444
491	2	123063250	123142612	15	79363	Loss	oar3_OAR2_123063250	oar3_OAR2_123142612
492	2	123063250	123142612	15	79363	Loss	oar3_OAR2_123063250	oar3_OAR2_123142612
493	2	124533309	124570403	13	37095	Loss	oar3_OAR2_124533309	OAR2_132779044.1
494	2	124533309	124614993	20	81685	Loss	oar3_OAR2_124533309	oar3_OAR2_124614993
495	2	133003073	133055858	13	52786	Loss	oar3_OAR2_133003073	OAR2_141563790.1
496	2	133003073	133032335	10	29263	Loss	oar3_OAR2_133003073	oar3_OAR2_133032335
497	2	146799253	146864379	15	65127	Loss	oar3_OAR2_146799253	oar3_OAR2_146864379
498	2	146799253	146979479	40	180227	Loss	oar3_OAR2_146799253	oar3_OAR2_146979479
499	2	149162957	149251897	21	88941	Loss	oar3_OAR2_149162957	oar3_OAR2_149251897
500	2	149162957	149251897	21	88941	Loss	oar3_OAR2_149162957	oar3_OAR2_149251897
501	2	152640275	152688306	11	48032	Loss	oar3_OAR2_152640275	oar3_OAR2_152688306
502	2	152640275	152873136	55	232862	Loss	oar3_OAR2_152640275	oar3_OAR2_152873136
503	2	152677394	152726692	11	49299	Loss	oar3_OAR2_152677394	oar3_OAR2_152726692
504	2	152677394	152747205	18	69812	Loss	oar3_OAR2_152677394	oar3_OAR2_152747205
505	2	167852626	168080627	55	228002	Loss	oar3_OAR2_167852626	oar3_OAR2_168080627
506	2	167852626	167902082	15	49457	Loss	oar3_OAR2_167852626	oar3_OAR2_167902082
507	2	168272422	168322280	13	49859	Loss	oar3_OAR2_168272422	oar3_OAR2_168322280
508	2	168272422	168354823	22	82402	Loss	oar3_OAR2_168272422	oar3_OAR2_168354823
509	2	179623200	179676078	13	52879	Loss	oar3_OAR2_179623200	oar3_OAR2_179676078
510	2	179623200	179676078	13	52879	Loss	oar3_OAR2_179623200	oar3_OAR2_179676078
511	2	190829029	190892419	15	63391	Gain	oar3_OAR2_190829029	oar3_OAR2_190892419
512	2	190829029	190892419	15	63391	Gain	oar3_OAR2_190829029	oar3_OAR2_190892419
513	2	190829029	190892419	15	63391	Gain	oar3_OAR2_190829029	oar3_OAR2_190892419
514	2	190829029	190892419	15	63391	Gain	oar3_OAR2_190829029	oar3_OAR2_190892419
515	2	190829029	190892419	15	63391	Gain	oar3_OAR2_190829029	oar3_OAR2_190892419
516	2	193489164	193534798	13	45635	Loss	OAR2_205017060.1	oar3_OAR2_193534798
517	2	193489164	193619984	32	130821	Loss	OAR2_205017060.1	oar3_OAR2_193619984
518	2	194197485	194466111	42	268627	Loss	oar3_OAR2_194197485	oar3_OAR2_194466111
519	2	194197485	195062224	128	864740	Loss	oar3_OAR2_194197485	oar3_OAR2_195062224
520	2	194293007	194466111	23	173105	Gain	oar3_OAR2_194293007	oar3_OAR2_194466111
521	2	194293007	194460031	22	167025	Gain	oar3_OAR2_194293007	oar3_OAR2_194460031
522	2	198110596	198164156	19	53561	Loss	oar3_OAR2_198110596	oar3_OAR2_198164156
523	2	198110596	198178073	22	67478	Loss	oar3_OAR2_198110596	oar3_OAR2_198178073
524	2	198884820	198980895	19	96076	Loss	oar3_OAR2_198884820	oar3_OAR2_198980895
525	2	198884820	198962824	14	78005	Loss	oar3_OAR2_198884820	oar3_OAR2_198962824
526	2	204052621	204239328	47	186708	Loss	oar3_OAR2_204052621	oar3_OAR2_204239328
527	2	204052621	204104237	23	51617	Loss	oar3_OAR2_204052621	oar3_OAR2_204104237
528	2	210881102	210924074	10	42973	Loss	oar3_OAR2_210881102	oar3_OAR2_210924074
529	2	210881102	210924074	10	42973	Loss	oar3_OAR2_210881102	oar3_OAR2_210924074
530	2	210881102	210924074	10	42973	Loss	oar3_OAR2_210881102	oar3_OAR2_210924074
531	2	210881102	210924074	10	42973	Loss	oar3_OAR2_210881102	oar3_OAR2_210924074
532	2	210881102	210924074	10	42973	Loss	oar3_OAR2_210881102	oar3_OAR2_210924074
533	2	210881102	210924074	10	42973	Loss	oar3_OAR2_210881102	oar3_OAR2_210924074
534	2	210881102	210924074	10	42973	Loss	oar3_OAR2_210881102	oar3_OAR2_210924074
535	2	210881102	210924074	10	42973	Loss	oar3_OAR2_210881102	oar3_OAR2_210924074
536	2	210881102	210924074	10	42973	Loss	oar3_OAR2_210881102	oar3_OAR2_210924074
537	2	214641785	214748475	23	106691	Loss	oar3_OAR2_214641785	oar3_OAR2_214748475
538	2	214641785	214746132	22	104348	Loss	oar3_OAR2_214641785	oar3_OAR2_214746132
539	2	215138145	215231736	24	93592	Loss	oar3_OAR2_215138145	oar3_OAR2_215231736
540	2	215138145	215216507	21	78363	Loss	oar3_OAR2_215138145	oar3_OAR2_215216507
541	2	215138145	215216507	21	78363	Loss	oar3_OAR2_215138145	oar3_OAR2_215216507
542	2	215138145	215192125	16	53981	Loss	oar3_OAR2_215138145	oar3_OAR2_215192125
543	2	218889476	219020139	29	130664	Loss	oar3_OAR2_218889476	oar3_OAR2_219020139
544	2	218889476	218937893	16	48418	Loss	oar3_OAR2_218889476	oar3_OAR2_218937893
545	2	218889476	218937893	16	48418	Loss	oar3_OAR2_218889476	oar3_OAR2_218937893
546	2	218889476	218937893	16	48418	Loss	oar3_OAR2_218889476	oar3_OAR2_218937893
547	2	218889476	219020139	29	130664	Loss	oar3_OAR2_218889476	oar3_OAR2_219020139
548	2	220088311	220161917	33	73607	Loss	oar3_OAR2_220088311	oar3_OAR2_220161917
549	2	220088311	220161917	33	73607	Loss	oar3_OAR2_220088311	oar3_OAR2_220161917
550	2	233142386	233215221	17	72836	Loss	oar3_OAR2_233142386	oar3_OAR2_233215221
551	2	233142386	233205034	15	62649	Loss	oar3_OAR2_233142386	oar3_OAR2_233205034
552	2	233142386	233215221	17	72836	Loss	oar3_OAR2_233142386	oar3_OAR2_233215221
553	2	233142386	233215221	17	72836	Loss	oar3_OAR2_233142386	oar3_OAR2_233215221
554	2	233142386	233215221	17	72836	Loss	oar3_OAR2_233142386	oar3_OAR2_233215221
555	2	233142386	233205034	15	62649	Loss	oar3_OAR2_233142386	oar3_OAR2_233205034
556	2	233142386	233205034	15	62649	Loss	oar3_OAR2_233142386	oar3_OAR2_233205034
557	2	233171553	233215221	10	43669	Loss	oar3_OAR2_233171553	oar3_OAR2_233215221
558	2	233171553	233245799	15	74247	Loss	oar3_OAR2_233171553	oar3_OAR2_233245799
559	2	233171553	233245799	15	74247	Loss	oar3_OAR2_233171553	oar3_OAR2_233245799
560	2	233171553	233215221	10	43669	Loss	oar3_OAR2_233171553	oar3_OAR2_233215221
561	2	233171553	233215221	10	43669	Loss	oar3_OAR2_233171553	oar3_OAR2_233215221
562	2	233188958	233245799	14	56842	Loss	oar3_OAR2_233188958	oar3_OAR2_233245799
563	2	233188958	233252525	18	63568	Loss	oar3_OAR2_233188958	oar3_OAR2_233252525
564	2	233188958	233247363	15	58406	Loss	oar3_OAR2_233188958	oar3_OAR2_233247363
565	2	238542559	238596386	14	53828	Loss	oar3_OAR2_238542559	oar3_OAR2_238596386
566	2	238542559	238635517	22	92959	Loss	oar3_OAR2_238542559	oar3_OAR2_238635517
567	2	238795114	238812835	13	17722	Loss	oar3_OAR2_238795114	oar3_OAR2_238812835
568	2	238795114	238815162	14	20049	Loss	oar3_OAR2_238795114	oar3_OAR2_238815162
569	2	238795114	238825184	16	30071	Loss	oar3_OAR2_238795114	oar3_OAR2_238825184
570	2	238795114	238810442	10	15329	Loss	oar3_OAR2_238795114	oar3_OAR2_238810442
571	2	239647422	239667928	10	20507	Loss	oar3_OAR2_239647422	oar3_OAR2_239667928
572	2	239647422	239667928	10	20507	Loss	oar3_OAR2_239647422	oar3_OAR2_239667928
573	2	239647422	239712130	23	64709	Loss	oar3_OAR2_239647422	oar3_OAR2_239712130
574	2	239647422	239712130	23	64709	Loss	oar3_OAR2_239647422	oar3_OAR2_239712130
575	2	242865264	242907634	16	42371	Loss	oar3_OAR2_242865264	oar3_OAR2_242907634
576	2	242865264	242907634	16	42371	Loss	oar3_OAR2_242865264	oar3_OAR2_242907634
577	2	243079020	243166362	31	87343	Loss	oar3_OAR2_243079020	oar3_OAR2_243166362
578	2	243079020	243188964	40	109945	Loss	oar3_OAR2_243079020	oar3_OAR2_243188964
579	2	243720366	243851651	40	131286	Loss	s73259.1	oar3_OAR2_243851651
580	2	243720366	243817859	29	97494	Loss	s73259.1	oar3_OAR2_243817859
581	2	243787387	243851651	21	64265	Loss	oar3_OAR2_243787387	oar3_OAR2_243851651
582	2	243787387	243851651	21	64265	Loss	oar3_OAR2_243787387	oar3_OAR2_243851651
583	2	243799555	243829489	14	29935	Loss	oar3_OAR2_243799555	oar3_OAR2_243829489
584	2	243799555	243846069	17	46515	Loss	oar3_OAR2_243799555	oar3_OAR2_243846069
585	2	243799555	243846069	17	46515	Loss	oar3_OAR2_243799555	oar3_OAR2_243846069
586	2	243799555	243851651	20	52097	Loss	oar3_OAR2_243799555	oar3_OAR2_243851651
587	2	243799555	243851651	20	52097	Loss	oar3_OAR2_243799555	oar3_OAR2_243851651
588	2	243799555	243846069	17	46515	Loss	oar3_OAR2_243799555	oar3_OAR2_243846069
589	2	243804112	243851651	17	47540	Loss	oar3_OAR2_243804112	oar3_OAR2_243851651
590	2	243804112	243851651	17	47540	Loss	oar3_OAR2_243804112	oar3_OAR2_243851651
591	2	243804112	243846069	14	41958	Loss	oar3_OAR2_243804112	oar3_OAR2_243846069
592	2	243804112	243838187	13	34076	Loss	oar3_OAR2_243804112	oar3_OAR2_243838187
593	2	243804112	243851651	17	47540	Loss	oar3_OAR2_243804112	oar3_OAR2_243851651
594	2	244044334	244087265	12	42932	Loss	oar3_OAR2_244044334	oar3_OAR2_244087265
595	2	244044334	244116456	20	72123	Loss	oar3_OAR2_244044334	oar3_OAR2_244116456
596	2	244044334	244083162	11	38829	Loss	oar3_OAR2_244044334	oar3_OAR2_244083162
597	2	244044334	244087265	12	42932	Loss	oar3_OAR2_244044334	oar3_OAR2_244087265
598	2	244044334	244090918	13	46585	Loss	oar3_OAR2_244044334	oar3_OAR2_244090918
599	2	244044334	244105392	17	61059	Loss	oar3_OAR2_244044334	oar3_OAR2_244105392
600	2	244044334	244087265	12	42932	Loss	oar3_OAR2_244044334	oar3_OAR2_244087265
601	2	244044334	244083162	11	38829	Loss	oar3_OAR2_244044334	oar3_OAR2_244083162
602	2	245826855	245861968	15	35114	Loss	oar3_OAR2_245826855	oar3_OAR2_245861968
603	2	245826855	245861968	15	35114	Loss	oar3_OAR2_245826855	oar3_OAR2_245861968
604	2	245826855	245864154	16	37300	Loss	oar3_OAR2_245826855	oar3_OAR2_245864154
605	2	245826855	245861968	15	35114	Loss	oar3_OAR2_245826855	oar3_OAR2_245861968
606	2	245845429	245861968	10	16540	Loss	oar3_OAR2_245845429	oar3_OAR2_245861968
607	2	245845429	245861968	10	16540	Loss	oar3_OAR2_245845429	oar3_OAR2_245861968
608	2	245845429	245864154	11	18726	Loss	oar3_OAR2_245845429	oar3_OAR2_245864154
609	2	247000195	247022519	17	22325	Loss	oar3_OAR2_247000195	oar3_OAR2_247022519
610	2	247000195	247070681	34	70487	Loss	oar3_OAR2_247000195	oar3_OAR2_247070681
611	2	248747094	248808654	19	61561	Loss	oar3_OAR2_248747094	s29579.1
612	2	248747094	248808654	19	61561	Loss	oar3_OAR2_248747094	s29579.1
613	2	248747094	248890677	33	143584	Loss	oar3_OAR2_248747094	oar3_OAR2_248890677
614	2	248747094	248820855	21	73762	Loss	oar3_OAR2_248747094	oar3_OAR2_248820855
615	2	248747094	248782448	13	35355	Loss	oar3_OAR2_248747094	oar3_OAR2_248782448
616	2	248747094	248820855	21	73762	Loss	oar3_OAR2_248747094	oar3_OAR2_248820855
617	2	248747094	248820855	21	73762	Loss	oar3_OAR2_248747094	oar3_OAR2_248820855
618	2	248747094	248926442	41	179349	Loss	oar3_OAR2_248747094	oar3_OAR2_248926442
619	2	248747094	248883305	28	136212	Loss	oar3_OAR2_248747094	oar3_OAR2_248883305
620	2	248747094	248883305	28	136212	Loss	oar3_OAR2_248747094	oar3_OAR2_248883305
621	2	248747094	248808654	19	61561	Loss	oar3_OAR2_248747094	s29579.1
622	2	248779962	248820855	13	40894	Loss	oar3_OAR2_248779962	oar3_OAR2_248820855
623	2	248779962	248808654	11	28693	Loss	oar3_OAR2_248779962	s29579.1
624	2	248779962	248883305	20	103344	Loss	oar3_OAR2_248779962	oar3_OAR2_248883305
625	2	248779962	248808654	11	28693	Loss	oar3_OAR2_248779962	s29579.1
626	2	248779962	248808654	11	28693	Loss	oar3_OAR2_248779962	s29579.1
627	2	248779962	248883305	20	103344	Loss	oar3_OAR2_248779962	oar3_OAR2_248883305
628	2	248779962	248837883	14	57922	Loss	oar3_OAR2_248779962	oar3_OAR2_248837883
629	2	248779962	248820855	13	40894	Loss	oar3_OAR2_248779962	oar3_OAR2_248820855
630	2	248779962	248883305	20	103344	Loss	oar3_OAR2_248779962	oar3_OAR2_248883305
631	2	248779962	248808654	11	28693	Loss	oar3_OAR2_248779962	s29579.1
632	2	248779962	248808654	11	28693	Loss	oar3_OAR2_248779962	s29579.1
633	2	248779962	248808654	11	28693	Loss	oar3_OAR2_248779962	s29579.1
634	2	248779962	248837883	14	57922	Loss	oar3_OAR2_248779962	oar3_OAR2_248837883
635	2	248779962	248837883	14	57922	Loss	oar3_OAR2_248779962	oar3_OAR2_248837883
636	2	248779962	248808654	11	28693	Loss	oar3_OAR2_248779962	s29579.1
637	2	248779962	248846347	16	66386	Loss	oar3_OAR2_248779962	oar3_OAR2_248846347
638	2	248779962	248837883	14	57922	Loss	oar3_OAR2_248779962	oar3_OAR2_248837883
639	2	248779962	248808654	11	28693	Loss	oar3_OAR2_248779962	s29579.1
640	2	248779962	248837883	14	57922	Loss	oar3_OAR2_248779962	oar3_OAR2_248837883
641	3	111156	236115	22	124960	Loss	oar3_OAR3_111156	oar3_OAR3_236115
642	3	111156	320389	41	209234	Loss	oar3_OAR3_111156	oar3_OAR3_320389
643	3	111156	182007	12	70852	Loss	oar3_OAR3_111156	oar3_OAR3_182007
644	3	111156	236115	22	124960	Loss	oar3_OAR3_111156	oar3_OAR3_236115
645	3	143455	258479	21	115025	Loss	s44996.1	oar3_OAR3_258479
646	3	143455	209682	12	66228	Loss	s44996.1	oar3_OAR3_209682
647	3	527484	821041	43	293558	Loss	oar3_OAR3_527484	s64335.1
648	3	527484	655006	14	127523	Loss	oar3_OAR3_527484	oar3_OAR3_655006
649	3	637192	758988	28	121797	Loss	oar3_OAR3_637192	oar3_OAR3_758988
650	3	637192	758988	28	121797	Loss	oar3_OAR3_637192	oar3_OAR3_758988
651	3	637192	821041	33	183850	Loss	oar3_OAR3_637192	s64335.1
652	3	637192	831899	36	194708	Loss	oar3_OAR3_637192	oar3_OAR3_831899
653	3	637192	758988	28	121797	Loss	oar3_OAR3_637192	oar3_OAR3_758988
654	3	674710	758988	24	84279	Loss	oar3_OAR3_674710	oar3_OAR3_758988
655	3	674710	750622	22	75913	Loss	oar3_OAR3_674710	oar3_OAR3_750622
656	3	674710	758988	24	84279	Loss	oar3_OAR3_674710	oar3_OAR3_758988
657	3	719864	758988	12	39125	Loss	oar3_OAR3_719864	oar3_OAR3_758988
658	3	719864	758988	12	39125	Loss	oar3_OAR3_719864	oar3_OAR3_758988
659	3	719864	825364	19	105501	Loss	oar3_OAR3_719864	oar3_OAR3_825364
660	3	719864	935319	47	215456	Loss	oar3_OAR3_719864	oar3_OAR3_935319
661	3	722493	758988	11	36496	Loss	oar3_OAR3_722493	oar3_OAR3_758988
662	3	722493	758988	11	36496	Loss	oar3_OAR3_722493	oar3_OAR3_758988
663	3	722493	758988	11	36496	Loss	oar3_OAR3_722493	oar3_OAR3_758988
664	3	722493	758988	11	36496	Loss	oar3_OAR3_722493	oar3_OAR3_758988
665	3	722493	792458	15	69966	Loss	oar3_OAR3_722493	oar3_OAR3_792458
666	3	722493	758988	11	36496	Loss	oar3_OAR3_722493	oar3_OAR3_758988
667	3	722493	758988	11	36496	Loss	oar3_OAR3_722493	oar3_OAR3_758988
668	3	722493	792458	15	69966	Loss	oar3_OAR3_722493	oar3_OAR3_792458
669	3	722493	758988	11	36496	Loss	oar3_OAR3_722493	oar3_OAR3_758988
670	3	886456	949378	19	62923	Loss	oar3_OAR3_886456	oar3_OAR3_949378
671	3	886456	974222	32	87767	Loss	oar3_OAR3_886456	oar3_OAR3_974222
672	3	886456	983232	35	96777	Loss	oar3_OAR3_886456	oar3_OAR3_983232
673	3	886456	974222	32	87767	Loss	oar3_OAR3_886456	oar3_OAR3_974222
674	3	891897	974222	31	82326	Loss	oar3_OAR3_891897	oar3_OAR3_974222
675	3	891897	974222	31	82326	Loss	oar3_OAR3_891897	oar3_OAR3_974222
676	3	891897	965266	30	73370	Loss	oar3_OAR3_891897	oar3_OAR3_965266
677	3	909644	1173729	74	264086	Loss	oar3_OAR3_909644	oar3_OAR3_1173729
678	3	909644	974222	23	64579	Loss	oar3_OAR3_909644	oar3_OAR3_974222
679	3	909644	1206154	87	296511	Loss	oar3_OAR3_909644	oar3_OAR3_1206154
680	3	915833	1082692	51	166860	Loss	oar3_OAR3_915833	oar3_OAR3_1082692
681	3	915833	974222	22	58390	Loss	oar3_OAR3_915833	oar3_OAR3_974222
682	3	915833	974222	22	58390	Loss	oar3_OAR3_915833	oar3_OAR3_974222
683	3	915833	974222	22	58390	Loss	oar3_OAR3_915833	oar3_OAR3_974222
684	3	929594	965266	16	35673	Loss	oar3_OAR3_929594	oar3_OAR3_965266
685	3	929594	965266	16	35673	Loss	oar3_OAR3_929594	oar3_OAR3_965266
686	3	1013489	1082692	19	69204	Loss	oar3_OAR3_1013489	oar3_OAR3_1082692
687	3	1013489	1076557	15	63069	Loss	oar3_OAR3_1013489	oar3_OAR3_1076557
688	3	1013489	1078372	16	64884	Loss	oar3_OAR3_1013489	oar3_OAR3_1078372
689	3	1013489	1076557	15	63069	Loss	oar3_OAR3_1013489	oar3_OAR3_1076557
690	3	1013489	1076557	15	63069	Loss	oar3_OAR3_1013489	oar3_OAR3_1076557
691	3	1013489	1082692	19	69204	Loss	oar3_OAR3_1013489	oar3_OAR3_1082692
692	3	1013489	1150620	36	137132	Loss	oar3_OAR3_1013489	oar3_OAR3_1150620
693	3	1013489	1216556	56	203068	Loss	oar3_OAR3_1013489	oar3_OAR3_1216556
694	3	1013489	1186224	45	172736	Loss	oar3_OAR3_1013489	oar3_OAR3_1186224
695	3	1013489	1152729	37	139241	Loss	oar3_OAR3_1013489	oar3_OAR3_1152729
696	3	1013489	1082692	19	69204	Loss	oar3_OAR3_1013489	oar3_OAR3_1082692
697	3	1370820	1386105	12	15286	Loss	oar3_OAR3_1370820	s73218.1
698	3	1370820	1811068	103	440249	Loss	oar3_OAR3_1370820	oar3_OAR3_1811068
699	3	1443099	1472558	12	29460	Loss	oar3_OAR3_1443099	oar3_OAR3_1472558
700	3	1443099	1497907	17	54809	Loss	oar3_OAR3_1443099	oar3_OAR3_1497907
701	3	1443099	1497907	17	54809	Loss	oar3_OAR3_1443099	oar3_OAR3_1497907
702	3	1643897	1790425	21	146529	Loss	oar3_OAR3_1643897	oar3_OAR3_1790425
703	3	1643897	1703872	14	59976	Loss	oar3_OAR3_1643897	oar3_OAR3_1703872
704	3	1656073	1811068	23	154996	Loss	oar3_OAR3_1656073	oar3_OAR3_1811068
705	3	1656073	1806514	21	150442	Loss	oar3_OAR3_1656073	s17697.1
706	3	1656073	1730909	15	74837	Loss	oar3_OAR3_1656073	oar3_OAR3_1730909
707	3	1656073	1760310	16	104238	Loss	oar3_OAR3_1656073	oar3_OAR3_1760310
708	3	1656073	1703872	12	47800	Loss	oar3_OAR3_1656073	oar3_OAR3_1703872
709	3	1656073	1695301	10	39229	Loss	oar3_OAR3_1656073	oar3_OAR3_1695301
710	3	1656073	1703872	12	47800	Loss	oar3_OAR3_1656073	oar3_OAR3_1703872
711	3	1656073	1760310	16	104238	Loss	oar3_OAR3_1656073	oar3_OAR3_1760310
712	3	1656073	1760310	16	104238	Loss	oar3_OAR3_1656073	oar3_OAR3_1760310
713	3	1656073	1862454	32	206382	Loss	oar3_OAR3_1656073	oar3_OAR3_1862454
714	3	1660557	2027773	56	367217	Loss	oar3_OAR3_1660557	oar3_OAR3_2027773
715	3	1660557	1703872	10	43316	Loss	oar3_OAR3_1660557	oar3_OAR3_1703872
716	3	1660557	1703872	10	43316	Loss	oar3_OAR3_1660557	oar3_OAR3_1703872
717	3	1660557	1703872	10	43316	Loss	oar3_OAR3_1660557	oar3_OAR3_1703872
718	3	1660557	1873036	32	212480	Loss	oar3_OAR3_1660557	oar3_OAR3_1873036
719	3	1660557	1703872	10	43316	Loss	oar3_OAR3_1660557	oar3_OAR3_1703872
720	3	1660557	1703872	10	43316	Loss	oar3_OAR3_1660557	oar3_OAR3_1703872
721	3	1660557	1965718	45	305162	Loss	oar3_OAR3_1660557	oar3_OAR3_1965718
722	3	1672660	1760310	12	87651	Loss	oar3_OAR3_1672660	oar3_OAR3_1760310
723	3	1672660	1811068	19	138409	Loss	oar3_OAR3_1672660	oar3_OAR3_1811068
724	3	1672660	1760310	12	87651	Loss	oar3_OAR3_1672660	oar3_OAR3_1760310
725	3	1672660	1730909	11	58250	Loss	oar3_OAR3_1672660	oar3_OAR3_1730909
726	3	2190097	2213256	15	23160	Loss	oar3_OAR3_2190097	oar3_OAR3_2213256
727	3	2190097	2213256	15	23160	Loss	oar3_OAR3_2190097	oar3_OAR3_2213256
728	3	2200890	2227047	14	26158	Loss	oar3_OAR3_2200890	oar3_OAR3_2227047
729	3	2200890	2227047	14	26158	Loss	oar3_OAR3_2200890	oar3_OAR3_2227047
730	3	2200890	2227047	14	26158	Loss	oar3_OAR3_2200890	oar3_OAR3_2227047
731	3	2200890	2229418	16	28529	Loss	oar3_OAR3_2200890	oar3_OAR3_2229418
732	3	2208531	2235686	16	27156	Loss	oar3_OAR3_2208531	oar3_OAR3_2235686
733	3	2208531	2288321	36	79791	Loss	oar3_OAR3_2208531	oar3_OAR3_2288321
734	3	2208531	2240626	22	32096	Loss	oar3_OAR3_2208531	oar3_OAR3_2240626
735	3	2208531	2288321	36	79791	Loss	oar3_OAR3_2208531	oar3_OAR3_2288321
736	3	2208531	2276580	30	68050	Loss	oar3_OAR3_2208531	oar3_OAR3_2276580
737	3	2208531	2227047	13	18517	Loss	oar3_OAR3_2208531	oar3_OAR3_2227047
738	3	2225714	2239241	12	13528	Loss	oar3_OAR3_2225714	oar3_OAR3_2239241
739	3	2225714	2276580	21	50867	Loss	oar3_OAR3_2225714	oar3_OAR3_2276580
740	3	2225714	2276580	21	50867	Loss	oar3_OAR3_2225714	oar3_OAR3_2276580
741	3	2693435	3139238	110	445804	Loss	oar3_OAR3_2693435	oar3_OAR3_3139238
742	3	2693435	2768487	14	75053	Loss	oar3_OAR3_2693435	oar3_OAR3_2768487
743	3	2695000	2753924	12	58925	Loss	oar3_OAR3_2695000	s52389.1
744	3	2695000	2753924	12	58925	Loss	oar3_OAR3_2695000	s52389.1
745	3	2695000	2768487	13	73488	Loss	oar3_OAR3_2695000	oar3_OAR3_2768487
746	3	2921398	2938806	11	17409	Loss	oar3_OAR3_2921398	oar3_OAR3_2938806
747	3	2921398	3039415	41	118018	Loss	oar3_OAR3_2921398	oar3_OAR3_3039415
748	3	2921398	3048135	42	126738	Loss	oar3_OAR3_2921398	oar3_OAR3_3048135
749	3	2921398	2945025	14	23628	Loss	oar3_OAR3_2921398	oar3_OAR3_2945025
750	3	2921398	2938806	11	17409	Loss	oar3_OAR3_2921398	oar3_OAR3_2938806
751	3	2921398	2938806	11	17409	Loss	oar3_OAR3_2921398	oar3_OAR3_2938806
752	3	2921398	3048135	42	126738	Loss	oar3_OAR3_2921398	oar3_OAR3_3048135
753	3	2921398	2938806	11	17409	Loss	oar3_OAR3_2921398	oar3_OAR3_2938806
754	3	2921398	3089016	52	167619	Loss	oar3_OAR3_2921398	oar3_OAR3_3089016
755	3	2921398	2938806	11	17409	Loss	oar3_OAR3_2921398	oar3_OAR3_2938806
756	3	2962037	2984846	10	22810	Loss	oar3_OAR3_2962037	oar3_OAR3_2984846
757	3	2962037	3010405	17	48369	Loss	oar3_OAR3_2962037	oar3_OAR3_3010405
758	3	2979334	3030528	18	51195	Loss	oar3_OAR3_2979334	s12418.1
759	3	2979334	3030528	18	51195	Loss	oar3_OAR3_2979334	s12418.1
760	3	2979334	3048135	20	68802	Loss	oar3_OAR3_2979334	oar3_OAR3_3048135
761	3	2979334	3030528	18	51195	Loss	oar3_OAR3_2979334	s12418.1
762	3	2979334	3039415	19	60082	Loss	oar3_OAR3_2979334	oar3_OAR3_3039415
763	3	2979334	3118048	48	138715	Loss	oar3_OAR3_2979334	oar3_OAR3_3118048
764	3	2979334	3030528	18	51195	Loss	oar3_OAR3_2979334	s12418.1
765	3	2979334	3030528	18	51195	Loss	oar3_OAR3_2979334	s12418.1
766	3	2979334	3176329	63	196996	Loss	oar3_OAR3_2979334	oar3_OAR3_3176329
767	3	2979334	3176329	63	196996	Loss	oar3_OAR3_2979334	oar3_OAR3_3176329
768	3	2980735	3056545	20	75811	Loss	oar3_OAR3_2980735	oar3_OAR3_3056545
769	3	2980735	3105567	43	124833	Loss	oar3_OAR3_2980735	oar3_OAR3_3105567
770	3	2980735	3056545	20	75811	Loss	oar3_OAR3_2980735	oar3_OAR3_3056545
771	3	2980735	3010405	10	29671	Loss	oar3_OAR3_2980735	oar3_OAR3_3010405
772	3	2980735	3249403	75	268669	Loss	oar3_OAR3_2980735	oar3_OAR3_3249403
773	3	2980735	3030528	17	49794	Loss	oar3_OAR3_2980735	s12418.1
774	3	2980735	3030528	17	49794	Loss	oar3_OAR3_2980735	s12418.1
775	3	2982182	3089016	28	106835	Loss	oar3_OAR3_2982182	oar3_OAR3_3089016
776	3	2982182	3056545	19	74364	Loss	oar3_OAR3_2982182	oar3_OAR3_3056545
777	3	2982182	3249403	74	267222	Loss	oar3_OAR3_2982182	oar3_OAR3_3249403
778	3	2982182	3056545	19	74364	Loss	oar3_OAR3_2982182	oar3_OAR3_3056545
779	3	2982182	3096796	32	114615	Loss	oar3_OAR3_2982182	oar3_OAR3_3096796
780	3	2982182	3176329	61	194148	Loss	oar3_OAR3_2982182	oar3_OAR3_3176329
781	3	2982182	3039415	17	57234	Loss	oar3_OAR3_2982182	oar3_OAR3_3039415
782	3	2996949	3025048	12	28100	Loss	oar3_OAR3_2996949	oar3_OAR3_3025048
783	3	2996949	3075951	22	79003	Loss	oar3_OAR3_2996949	oar3_OAR3_3075951
784	3	2996949	3030528	13	33580	Loss	oar3_OAR3_2996949	s12418.1
785	3	2996949	3048135	15	51187	Loss	oar3_OAR3_2996949	oar3_OAR3_3048135
786	3	3010405	3096796	24	86392	Loss	oar3_OAR3_3010405	oar3_OAR3_3096796
787	3	3010405	3056545	11	46141	Loss	oar3_OAR3_3010405	oar3_OAR3_3056545
788	3	3017143	3075951	12	58809	Loss	oar3_OAR3_3017143	oar3_OAR3_3075951
789	3	3017143	3096796	19	79654	Loss	oar3_OAR3_3017143	oar3_OAR3_3096796
790	3	3017143	3105567	29	88425	Loss	oar3_OAR3_3017143	oar3_OAR3_3105567
791	3	3017143	3105567	29	88425	Loss	oar3_OAR3_3017143	oar3_OAR3_3105567
792	3	3017143	3139238	40	122096	Loss	oar3_OAR3_3017143	oar3_OAR3_3139238
793	3	3017143	3105567	29	88425	Loss	oar3_OAR3_3017143	oar3_OAR3_3105567
794	3	3017143	3105567	29	88425	Loss	oar3_OAR3_3017143	oar3_OAR3_3105567
795	3	3017143	3089016	15	71874	Loss	oar3_OAR3_3017143	oar3_OAR3_3089016
796	3	3017143	3105567	29	88425	Loss	oar3_OAR3_3017143	oar3_OAR3_3105567
797	3	3017143	3094819	18	77677	Loss	oar3_OAR3_3017143	oar3_OAR3_3094819
798	3	3017143	3096796	19	79654	Loss	oar3_OAR3_3017143	oar3_OAR3_3096796
799	3	3017143	3080691	13	63549	Loss	oar3_OAR3_3017143	oar3_OAR3_3080691
800	3	3017143	3105567	29	88425	Loss	oar3_OAR3_3017143	oar3_OAR3_3105567
801	3	3017143	3120310	34	103168	Loss	oar3_OAR3_3017143	oar3_OAR3_3120310
802	3	3017143	3080691	13	63549	Loss	oar3_OAR3_3017143	oar3_OAR3_3080691
803	3	3030528	3094819	16	64292	Loss	s12418.1	oar3_OAR3_3094819
804	3	3030528	3118048	31	87521	Loss	s12418.1	oar3_OAR3_3118048
805	3	3030528	3105567	27	75040	Loss	s12418.1	oar3_OAR3_3105567
806	3	3030528	3176329	46	145802	Loss	s12418.1	oar3_OAR3_3176329
807	3	3039415	3105567	26	66153	Loss	oar3_OAR3_3039415	oar3_OAR3_3105567
808	3	3039415	3089016	12	49602	Loss	oar3_OAR3_3039415	oar3_OAR3_3089016
809	3	3048135	3103113	17	54979	Loss	oar3_OAR3_3048135	oar3_OAR3_3103113
810	3	3048135	3089016	11	40882	Loss	oar3_OAR3_3048135	oar3_OAR3_3089016
811	3	3074924	3139238	30	64315	Loss	oar3_OAR3_3074924	oar3_OAR3_3139238
812	3	3074924	3105567	19	30644	Loss	oar3_OAR3_3074924	oar3_OAR3_3105567
813	3	3080691	3118048	21	37358	Loss	oar3_OAR3_3080691	oar3_OAR3_3118048
814	3	3080691	3139238	28	58548	Loss	oar3_OAR3_3080691	oar3_OAR3_3139238
815	3	3080691	3118048	21	37358	Loss	oar3_OAR3_3080691	oar3_OAR3_3118048
816	3	3080691	3105567	17	24877	Loss	oar3_OAR3_3080691	oar3_OAR3_3105567
817	3	3321726	3337652	10	15927	Loss	oar3_OAR3_3321726	oar3_OAR3_3337652
818	3	3321726	3533912	63	212187	Loss	oar3_OAR3_3321726	s47103.1
819	3	3448432	3529205	22	80774	Loss	oar3_OAR3_3448432	oar3_OAR3_3529205
820	3	3448432	3529205	22	80774	Loss	oar3_OAR3_3448432	oar3_OAR3_3529205
821	3	3448432	3533912	23	85481	Loss	oar3_OAR3_3448432	s47103.1
822	3	3448432	3533912	23	85481	Loss	oar3_OAR3_3448432	s47103.1
823	3	3448432	3523587	19	75156	Loss	oar3_OAR3_3448432	oar3_OAR3_3523587
824	3	3448432	3512178	16	63747	Loss	oar3_OAR3_3448432	oar3_OAR3_3512178
825	3	3448432	3538088	25	89657	Loss	oar3_OAR3_3448432	oar3_OAR3_3538088
826	3	3448432	3495359	11	46928	Loss	oar3_OAR3_3448432	oar3_OAR3_3495359
827	3	3448432	3529205	22	80774	Loss	oar3_OAR3_3448432	oar3_OAR3_3529205
828	3	3448432	3546859	27	98428	Loss	oar3_OAR3_3448432	oar3_OAR3_3546859
829	3	3448432	3533912	23	85481	Loss	oar3_OAR3_3448432	s47103.1
830	3	3448432	3512178	16	63747	Loss	oar3_OAR3_3448432	oar3_OAR3_3512178
831	3	3448432	3529205	22	80774	Loss	oar3_OAR3_3448432	oar3_OAR3_3529205
832	3	3482131	3516201	10	34071	Loss	oar3_OAR3_3482131	oar3_OAR3_3516201
833	3	3482131	3533912	16	51782	Loss	oar3_OAR3_3482131	s47103.1
834	3	3502761	3533912	11	31152	Loss	s15063.1	s47103.1
835	3	3502761	3533912	11	31152	Loss	s15063.1	s47103.1
836	3	3723920	3747824	10	23905	Loss	oar3_OAR3_3723920	oar3_OAR3_3747824
837	3	3723920	3764164	13	40245	Loss	oar3_OAR3_3723920	oar3_OAR3_3764164
838	3	6158434	6196645	10	38212	Loss	oar3_OAR3_6158434	oar3_OAR3_6196645
839	3	6158434	6221683	21	63250	Loss	oar3_OAR3_6158434	oar3_OAR3_6221683
840	3	7021295	7045401	12	24107	Loss	oar3_OAR3_7021295	oar3_OAR3_7045401
841	3	7021295	7054120	14	32826	Loss	oar3_OAR3_7021295	oar3_OAR3_7054120
842	3	8201070	8255175	16	54106	Loss	oar3_OAR3_8201070	oar3_OAR3_8255175
843	3	8201070	8226861	10	25792	Loss	oar3_OAR3_8201070	oar3_OAR3_8226861
844	3	8416746	8436448	10	19703	Loss	oar3_OAR3_8416746	oar3_OAR3_8436448
845	3	8416746	8436700	12	19955	Loss	oar3_OAR3_8416746	oar3_OAR3_8436700
846	3	10574201	10627660	13	53460	Loss	oar3_OAR3_10574201	oar3_OAR3_10627660
847	3	10574201	10627660	13	53460	Loss	oar3_OAR3_10574201	oar3_OAR3_10627660
848	3	10574201	10640801	17	66601	Loss	oar3_OAR3_10574201	oar3_OAR3_10640801
849	3	10574201	10640801	17	66601	Loss	oar3_OAR3_10574201	oar3_OAR3_10640801
850	3	10574201	10627660	13	53460	Loss	oar3_OAR3_10574201	oar3_OAR3_10627660
851	3	10574201	10627660	13	53460	Loss	oar3_OAR3_10574201	oar3_OAR3_10627660
852	3	10574201	10627660	13	53460	Loss	oar3_OAR3_10574201	oar3_OAR3_10627660
853	3	13156550	13221221	15	64672	Loss	oar3_OAR3_13156550	oar3_OAR3_13221221
854	3	13156550	13192828	11	36279	Loss	oar3_OAR3_13156550	oar3_OAR3_13192828
855	3	13156550	13209741	14	53192	Loss	oar3_OAR3_13156550	oar3_OAR3_13209741
856	3	13156550	13209741	14	53192	Loss	oar3_OAR3_13156550	oar3_OAR3_13209741
857	3	13156550	13192828	11	36279	Loss	oar3_OAR3_13156550	oar3_OAR3_13192828
858	3	13156550	13209741	14	53192	Loss	oar3_OAR3_13156550	oar3_OAR3_13209741
859	3	13156550	13209741	14	53192	Loss	oar3_OAR3_13156550	oar3_OAR3_13209741
860	3	13156550	13192828	11	36279	Loss	oar3_OAR3_13156550	oar3_OAR3_13192828
861	3	13156550	13209741	14	53192	Loss	oar3_OAR3_13156550	oar3_OAR3_13209741
862	3	13156550	13209741	14	53192	Loss	oar3_OAR3_13156550	oar3_OAR3_13209741
863	3	13156550	13209741	14	53192	Loss	oar3_OAR3_13156550	oar3_OAR3_13209741
864	3	13156550	13221221	15	64672	Loss	oar3_OAR3_13156550	oar3_OAR3_13221221
865	3	13156550	13209741	14	53192	Loss	oar3_OAR3_13156550	oar3_OAR3_13209741
866	3	13156550	13221221	15	64672	Loss	oar3_OAR3_13156550	oar3_OAR3_13221221
867	3	13156550	13221221	15	64672	Loss	oar3_OAR3_13156550	oar3_OAR3_13221221
868	3	13156550	13221221	15	64672	Loss	oar3_OAR3_13156550	oar3_OAR3_13221221
869	3	13156550	13209741	14	53192	Loss	oar3_OAR3_13156550	oar3_OAR3_13209741
870	3	13156550	13209741	14	53192	Loss	oar3_OAR3_13156550	oar3_OAR3_13209741
871	3	13156550	13209741	14	53192	Loss	oar3_OAR3_13156550	oar3_OAR3_13209741
872	3	13162501	13209741	13	47241	Loss	oar3_OAR3_13162501	oar3_OAR3_13209741
873	3	13162501	13204319	11	41819	Loss	oar3_OAR3_13162501	oar3_OAR3_13204319
874	3	13162501	13209741	13	47241	Loss	oar3_OAR3_13162501	oar3_OAR3_13209741
875	3	13162501	13192828	10	30328	Loss	oar3_OAR3_13162501	oar3_OAR3_13192828
876	3	13162501	13227298	16	64798	Loss	oar3_OAR3_13162501	oar3_OAR3_13227298
877	3	13162501	13192828	10	30328	Loss	oar3_OAR3_13162501	oar3_OAR3_13192828
878	3	13162501	13204319	11	41819	Loss	oar3_OAR3_13162501	oar3_OAR3_13204319
879	3	13162501	13209741	13	47241	Loss	oar3_OAR3_13162501	oar3_OAR3_13209741
880	3	13162501	13209741	13	47241	Loss	oar3_OAR3_13162501	oar3_OAR3_13209741
881	3	13162501	13192828	10	30328	Loss	oar3_OAR3_13162501	oar3_OAR3_13192828
882	3	25496245	25512889	10	16645	Loss	oar3_OAR3_25496245	oar3_OAR3_25512889
883	3	25496245	25519641	24	23397	Loss	oar3_OAR3_25496245	oar3_OAR3_25519641
884	3	28345851	28420322	23	74472	Loss	oar3_OAR3_28345851	oar3_OAR3_28420322
885	3	28345851	28384405	13	38555	Loss	oar3_OAR3_28345851	oar3_OAR3_28384405
886	3	33478987	33522202	21	43216	Loss	oar3_OAR3_33478987	s12256.1
887	3	33478987	33551428	31	72442	Loss	oar3_OAR3_33478987	oar3_OAR3_33551428
888	3	33496705	33551428	24	54724	Loss	oar3_OAR3_33496705	oar3_OAR3_33551428
889	3	33496705	33551428	24	54724	Loss	oar3_OAR3_33496705	oar3_OAR3_33551428
890	3	33501366	33522202	11	20837	Loss	oar3_OAR3_33501366	s12256.1
891	3	33501366	33551428	21	50063	Loss	oar3_OAR3_33501366	oar3_OAR3_33551428
892	3	33501366	33522202	11	20837	Loss	oar3_OAR3_33501366	s12256.1
893	3	33502777	33551428	20	48652	Loss	oar3_OAR3_33502777	oar3_OAR3_33551428
894	3	33502777	33551428	20	48652	Loss	oar3_OAR3_33502777	oar3_OAR3_33551428
895	3	33508498	33551428	18	42931	Loss	oar3_OAR3_33508498	oar3_OAR3_33551428
896	3	33508498	33551428	18	42931	Loss	oar3_OAR3_33508498	oar3_OAR3_33551428
897	3	33508498	33551428	18	42931	Loss	oar3_OAR3_33508498	oar3_OAR3_33551428
898	3	35791511	35810032	21	18522	Loss	oar3_OAR3_35791511	oar3_OAR3_35810032
899	3	35791511	35809734	20	18224	Loss	oar3_OAR3_35791511	oar3_OAR3_35809734
900	3	35800211	35809734	19	9524	Loss	oar3_OAR3_35800211	oar3_OAR3_35809734
901	3	35800211	35810032	20	9822	Loss	oar3_OAR3_35800211	oar3_OAR3_35810032
902	3	35800211	35809734	19	9524	Loss	oar3_OAR3_35800211	oar3_OAR3_35809734
903	3	35806863	35809734	15	2872	Loss	oar3_OAR3_35806863	oar3_OAR3_35809734
904	3	35806863	35809734	15	2872	Loss	oar3_OAR3_35806863	oar3_OAR3_35809734
905	3	48575830	48734000	28	158171	Loss	oar3_OAR3_48575830	oar3_OAR3_48734000
906	3	48575830	48714224	25	138395	Loss	oar3_OAR3_48575830	oar3_OAR3_48714224
907	3	54285375	54539923	51	254549	Loss	oar3_OAR3_54285375	oar3_OAR3_54539923
908	3	54285375	54344377	13	59003	Loss	oar3_OAR3_54285375	oar3_OAR3_54344377
909	3	57418989	57498425	18	79437	Loss	oar3_OAR3_57418989	oar3_OAR3_57498425
910	3	57418989	57459488	10	40500	Loss	oar3_OAR3_57418989	oar3_OAR3_57459488
911	3	62192868	62226905	20	34038	Loss	oar3_OAR3_62192868	oar3_OAR3_62226905
912	3	62192868	62258389	30	65522	Loss	oar3_OAR3_62192868	oar3_OAR3_62258389
913	3	62192868	62243033	25	50166	Loss	oar3_OAR3_62192868	oar3_OAR3_62243033
914	3	62192868	62247551	29	54684	Loss	oar3_OAR3_62192868	oar3_OAR3_62247551
915	3	62192868	62273409	40	80542	Loss	oar3_OAR3_62192868	oar3_OAR3_62273409
916	3	62193929	62270764	36	76836	Loss	oar3_OAR3_62193929	oar3_OAR3_62270764
917	3	62193929	62247551	28	53623	Loss	oar3_OAR3_62193929	oar3_OAR3_62247551
918	3	62197473	62273409	38	75937	Loss	oar3_OAR3_62197473	oar3_OAR3_62273409
919	3	62197473	62226905	18	29433	Loss	oar3_OAR3_62197473	oar3_OAR3_62226905
920	3	65820112	65883750	20	63639	Loss	oar3_OAR3_65820112	oar3_OAR3_65883750
921	3	65820112	65859994	13	39883	Loss	oar3_OAR3_65820112	OAR3_69537194.1
922	3	67325469	67530509	48	205041	Loss	oar3_OAR3_67325469	oar3_OAR3_67530509
923	3	67325469	67395360	19	69892	Loss	oar3_OAR3_67325469	oar3_OAR3_67395360
924	3	68614598	68668576	16	53979	Loss	oar3_OAR3_68614598	oar3_OAR3_68668576
925	3	68614598	68668576	16	53979	Loss	oar3_OAR3_68614598	oar3_OAR3_68668576
926	3	72051423	72103369	14	51947	Loss	oar3_OAR3_72051423	oar3_OAR3_72103369
927	3	72051423	72103369	14	51947	Loss	oar3_OAR3_72051423	oar3_OAR3_72103369
928	3	72394160	72718277	70	324118	Loss	oar3_OAR3_72394160	oar3_OAR3_72718277
929	3	72394160	72543145	35	148986	Loss	oar3_OAR3_72394160	oar3_OAR3_72543145
930	3	72431208	72477572	13	46365	Loss	oar3_OAR3_72431208	oar3_OAR3_72477572
931	3	72431208	72477572	13	46365	Loss	oar3_OAR3_72431208	oar3_OAR3_72477572
932	3	77195138	77217756	10	22619	Loss	oar3_OAR3_77195138	oar3_OAR3_77217756
933	3	77195138	77240740	15	45603	Loss	oar3_OAR3_77195138	oar3_OAR3_77240740
934	3	79727536	79869866	37	142331	Loss	oar3_OAR3_79727536	oar3_OAR3_79869866
935	3	79727536	79753657	10	26122	Loss	oar3_OAR3_79727536	OAR3_84330139.1
936	3	81296456	81310268	15	13813	Loss	oar3_OAR3_81296456	oar3_OAR3_81310268
937	3	81296456	81310268	15	13813	Loss	oar3_OAR3_81296456	oar3_OAR3_81310268
938	3	81296456	81310268	15	13813	Loss	oar3_OAR3_81296456	oar3_OAR3_81310268
939	3	88507687	88771420	59	263734	Loss	OAR3_93776748.1	oar3_OAR3_88771420
940	3	88507687	88845283	72	337597	Loss	OAR3_93776748.1	oar3_OAR3_88845283
941	3	88507687	88745099	52	237413	Loss	OAR3_93776748.1	oar3_OAR3_88745099
942	3	88753699	88802760	13	49062	Gain	oar3_OAR3_88753699	oar3_OAR3_88802760
943	3	88753699	88802760	13	49062	Gain	oar3_OAR3_88753699	oar3_OAR3_88802760
944	3	88753699	88835662	17	81964	Gain	oar3_OAR3_88753699	oar3_OAR3_88835662
945	3	88753699	88802760	13	49062	Gain	oar3_OAR3_88753699	oar3_OAR3_88802760
946	3	88753699	88802760	13	49062	Gain	oar3_OAR3_88753699	oar3_OAR3_88802760
947	3	88753699	88835662	17	81964	Gain	oar3_OAR3_88753699	oar3_OAR3_88835662
948	3	88753699	88802760	13	49062	Gain	oar3_OAR3_88753699	oar3_OAR3_88802760
949	3	91307558	91425179	29	117622	Loss	oar3_OAR3_91307558	oar3_OAR3_91425179
950	3	91307558	91425179	29	117622	Loss	oar3_OAR3_91307558	oar3_OAR3_91425179
951	3	91307558	91353961	10	46404	Loss	oar3_OAR3_91307558	oar3_OAR3_91353961
952	3	103533361	103576567	12	43207	Loss	oar3_OAR3_103533361	oar3_OAR3_103576567
953	3	103533361	103599900	19	66540	Loss	oar3_OAR3_103533361	s05350.1
954	3	104207763	104223031	14	15269	Loss	oar3_OAR3_104207763	oar3_OAR3_104223031
955	3	104207763	104217317	12	9555	Loss	oar3_OAR3_104207763	s33128.1
956	3	120266709	120410378	29	143670	Gain	oar3_OAR3_120266709	oar3_OAR3_120410378
957	3	120266709	120484619	49	217911	Loss	oar3_OAR3_120266709	oar3_OAR3_120484619
958	3	120266709	120313387	10	46679	Gain	oar3_OAR3_120266709	oar3_OAR3_120313387
959	3	120266709	120313387	10	46679	Gain	oar3_OAR3_120266709	oar3_OAR3_120313387
960	3	120266709	120313387	10	46679	Gain	oar3_OAR3_120266709	oar3_OAR3_120313387
961	3	134242967	134259593	10	16627	Loss	oar3_OAR3_134242967	oar3_OAR3_134259593
962	3	134242967	134259593	10	16627	Loss	oar3_OAR3_134242967	oar3_OAR3_134259593
963	3	137512720	137614332	24	101613	Loss	oar3_OAR3_137512720	oar3_OAR3_137614332
964	3	137512720	137614332	24	101613	Loss	oar3_OAR3_137512720	oar3_OAR3_137614332
965	3	137512720	137614332	24	101613	Loss	oar3_OAR3_137512720	oar3_OAR3_137614332
966	3	137544194	137604495	16	60302	Loss	oar3_OAR3_137544194	oar3_OAR3_137604495
967	3	137544194	137614332	17	70139	Loss	oar3_OAR3_137544194	oar3_OAR3_137614332
968	3	137544194	137604495	16	60302	Loss	oar3_OAR3_137544194	oar3_OAR3_137604495
969	3	137544194	137614332	17	70139	Loss	oar3_OAR3_137544194	oar3_OAR3_137614332
970	3	137544194	137586317	11	42124	Loss	oar3_OAR3_137544194	oar3_OAR3_137586317
971	3	137544194	137602011	15	57818	Loss	oar3_OAR3_137544194	oar3_OAR3_137602011
972	3	137544194	137604495	16	60302	Loss	oar3_OAR3_137544194	oar3_OAR3_137604495
973	3	137553563	137604495	14	50933	Loss	oar3_OAR3_137553563	oar3_OAR3_137604495
974	3	137553563	137604495	14	50933	Loss	oar3_OAR3_137553563	oar3_OAR3_137604495
975	3	157035123	157096887	15	61765	Loss	oar3_OAR3_157035123	oar3_OAR3_157096887
976	3	157035123	157111259	17	76137	Loss	oar3_OAR3_157035123	oar3_OAR3_157111259
977	3	157035123	157111259	17	76137	Loss	oar3_OAR3_157035123	oar3_OAR3_157111259
978	3	157045577	157111259	15	65683	Loss	oar3_OAR3_157045577	oar3_OAR3_157111259
979	3	157045577	157111259	15	65683	Loss	oar3_OAR3_157045577	oar3_OAR3_157111259
980	3	158425348	158469893	12	44546	Gain	oar3_OAR3_158425348	oar3_OAR3_158469893
981	3	158425348	158491223	13	65876	Gain	oar3_OAR3_158425348	oar3_OAR3_158491223
982	3	158425348	158491223	13	65876	Gain	oar3_OAR3_158425348	oar3_OAR3_158491223
983	3	158425348	158469893	12	44546	Gain	oar3_OAR3_158425348	oar3_OAR3_158469893
984	3	161580713	161759405	48	178693	Loss	oar3_OAR3_161580713	oar3_OAR3_161759405_dup
985	3	161580713	161651595	23	70883	Loss	oar3_OAR3_161580713	oar3_OAR3_161651595
986	3	162410996	162441356	11	30361	Gain	OAR3_173687235.1	oar3_OAR3_162441356
987	3	162410996	162441356	11	30361	Gain	OAR3_173687235.1	oar3_OAR3_162441356
988	3	162410996	162441356	11	30361	Gain	OAR3_173687235.1	oar3_OAR3_162441356
989	3	162410996	162441356	11	30361	Gain	OAR3_173687235.1	oar3_OAR3_162441356
990	3	162410996	162441356	11	30361	Gain	OAR3_173687235.1	oar3_OAR3_162441356
991	3	162410996	162441356	11	30361	Loss	OAR3_173687235.1	oar3_OAR3_162441356
992	3	162410996	162441356	11	30361	Gain	OAR3_173687235.1	oar3_OAR3_162441356
993	3	162410996	162441356	11	30361	Gain	OAR3_173687235.1	oar3_OAR3_162441356
994	3	163661188	163782091	26	120904	Gain	oar3_OAR3_163661188	oar3_OAR3_163782091
995	3	163661188	163782091	26	120904	Gain	oar3_OAR3_163661188	oar3_OAR3_163782091
996	3	163661188	163782091	26	120904	Gain	oar3_OAR3_163661188	oar3_OAR3_163782091
997	3	164004285	164092444	11	88160	Gain	oar3_OAR3_164004285	oar3_OAR3_164092444
998	3	164004285	164108598	14	104314	Gain	oar3_OAR3_164004285	oar3_OAR3_164108598
999	3	164004285	164108598	14	104314	Gain	oar3_OAR3_164004285	oar3_OAR3_164108598
1000	3	164004285	164108598	14	104314	Gain	oar3_OAR3_164004285	oar3_OAR3_164108598
1001	3	164004285	164108598	14	104314	Gain	oar3_OAR3_164004285	oar3_OAR3_164108598
1002	3	164004285	164092444	11	88160	Gain	oar3_OAR3_164004285	oar3_OAR3_164092444
1003	3	164004285	164108598	14	104314	Loss	oar3_OAR3_164004285	oar3_OAR3_164108598
1004	3	164004285	164092444	11	88160	Gain	oar3_OAR3_164004285	oar3_OAR3_164092444
1005	3	164004285	164234074	36	229790	Gain	oar3_OAR3_164004285	oar3_OAR3_164234074
1006	3	164004285	164108598	14	104314	Gain	oar3_OAR3_164004285	oar3_OAR3_164108598
1007	3	164004285	164108598	14	104314	Gain	oar3_OAR3_164004285	oar3_OAR3_164108598
1008	3	164004285	164108598	14	104314	Gain	oar3_OAR3_164004285	oar3_OAR3_164108598
1009	3	164004285	164108598	14	104314	Loss	oar3_OAR3_164004285	oar3_OAR3_164108598
1010	3	164004285	164108598	14	104314	Gain	oar3_OAR3_164004285	oar3_OAR3_164108598
1011	3	164004285	164108598	14	104314	Loss	oar3_OAR3_164004285	oar3_OAR3_164108598
1012	3	164004285	164108598	14	104314	Gain	oar3_OAR3_164004285	oar3_OAR3_164108598
1013	3	164004285	164108598	14	104314	Gain	oar3_OAR3_164004285	oar3_OAR3_164108598
1014	3	164004285	164108598	14	104314	Loss	oar3_OAR3_164004285	oar3_OAR3_164108598
1015	3	164004285	164094137	12	89853	Gain	oar3_OAR3_164004285	oar3_OAR3_164094137
1016	3	164004285	164108598	14	104314	Gain	oar3_OAR3_164004285	oar3_OAR3_164108598
1017	3	164004285	164108598	14	104314	Gain	oar3_OAR3_164004285	oar3_OAR3_164108598
1018	3	164004285	164092444	11	88160	Gain	oar3_OAR3_164004285	oar3_OAR3_164092444
1019	3	164004285	164099084	13	94800	Gain	oar3_OAR3_164004285	oar3_OAR3_164099084
1020	3	164004285	164099084	13	94800	Gain	oar3_OAR3_164004285	oar3_OAR3_164099084
1021	3	164004285	164222126	34	217842	Gain	oar3_OAR3_164004285	oar3_OAR3_164222126
1022	3	164004285	164108598	14	104314	Gain	oar3_OAR3_164004285	oar3_OAR3_164108598
1023	3	164008733	164092444	10	83712	Gain	oar3_OAR3_164008733	oar3_OAR3_164092444
1024	3	164008733	164092444	10	83712	Gain	oar3_OAR3_164008733	oar3_OAR3_164092444
1025	3	164008733	164108598	13	99866	Gain	oar3_OAR3_164008733	oar3_OAR3_164108598
1026	3	164031471	164108598	11	77128	Loss	oar3_OAR3_164031471	oar3_OAR3_164108598
1027	3	164031471	164108598	11	77128	Loss	oar3_OAR3_164031471	oar3_OAR3_164108598
1028	3	164031471	164108598	11	77128	Loss	oar3_OAR3_164031471	oar3_OAR3_164108598
1029	3	164031471	164108598	11	77128	Loss	oar3_OAR3_164031471	oar3_OAR3_164108598
1030	3	164031471	164108598	11	77128	Loss	oar3_OAR3_164031471	oar3_OAR3_164108598
1031	3	164031471	164108598	11	77128	Loss	oar3_OAR3_164031471	oar3_OAR3_164108598
1032	3	164031471	164108598	11	77128	Loss	oar3_OAR3_164031471	oar3_OAR3_164108598
1033	3	164031471	164108598	11	77128	Loss	oar3_OAR3_164031471	oar3_OAR3_164108598
1034	3	164031471	164108598	11	77128	Loss	oar3_OAR3_164031471	oar3_OAR3_164108598
1035	3	164031471	164108598	11	77128	Loss	oar3_OAR3_164031471	oar3_OAR3_164108598
1036	3	164031471	164108598	11	77128	Loss	oar3_OAR3_164031471	oar3_OAR3_164108598
1037	3	164031471	164108598	11	77128	Loss	oar3_OAR3_164031471	oar3_OAR3_164108598
1038	3	164031471	164108598	11	77128	Loss	oar3_OAR3_164031471	oar3_OAR3_164108598
1039	3	164031471	164108598	11	77128	Loss	oar3_OAR3_164031471	oar3_OAR3_164108598
1040	3	164031471	164108598	11	77128	Loss	oar3_OAR3_164031471	oar3_OAR3_164108598
1041	3	164031471	164108598	11	77128	Loss	oar3_OAR3_164031471	oar3_OAR3_164108598
1042	3	164031471	164108598	11	77128	Loss	oar3_OAR3_164031471	oar3_OAR3_164108598
1043	3	164031471	164108598	11	77128	Loss	oar3_OAR3_164031471	oar3_OAR3_164108598
1044	3	164031471	164108598	11	77128	Loss	oar3_OAR3_164031471	oar3_OAR3_164108598
1045	3	164031471	164108598	11	77128	Loss	oar3_OAR3_164031471	oar3_OAR3_164108598
1046	3	164031471	164108598	11	77128	Loss	oar3_OAR3_164031471	oar3_OAR3_164108598
1047	3	164031471	164108598	11	77128	Loss	oar3_OAR3_164031471	oar3_OAR3_164108598
1048	3	164031471	164108598	11	77128	Loss	oar3_OAR3_164031471	oar3_OAR3_164108598
1049	3	164031471	164108598	11	77128	Loss	oar3_OAR3_164031471	oar3_OAR3_164108598
1050	3	164031471	164108598	11	77128	Loss	oar3_OAR3_164031471	oar3_OAR3_164108598
1051	3	164031471	164108598	11	77128	Loss	oar3_OAR3_164031471	oar3_OAR3_164108598
1052	3	164031471	164108598	11	77128	Loss	oar3_OAR3_164031471	oar3_OAR3_164108598
1053	3	164031471	164108598	11	77128	Loss	oar3_OAR3_164031471	oar3_OAR3_164108598
1054	3	164031471	164108598	11	77128	Loss	oar3_OAR3_164031471	oar3_OAR3_164108598
1055	3	164031471	164108598	11	77128	Loss	oar3_OAR3_164031471	oar3_OAR3_164108598
1056	3	164031471	164108598	11	77128	Loss	oar3_OAR3_164031471	oar3_OAR3_164108598
1057	3	164031471	164108598	11	77128	Loss	oar3_OAR3_164031471	oar3_OAR3_164108598
1058	3	164031471	164108598	11	77128	Loss	oar3_OAR3_164031471	oar3_OAR3_164108598
1059	3	164031471	164108598	11	77128	Loss	oar3_OAR3_164031471	oar3_OAR3_164108598
1060	3	164031471	164108598	11	77128	Loss	oar3_OAR3_164031471	oar3_OAR3_164108598
1061	3	164031471	164108598	11	77128	Loss	oar3_OAR3_164031471	oar3_OAR3_164108598
1062	3	164031471	164108598	11	77128	Loss	oar3_OAR3_164031471	oar3_OAR3_164108598
1063	3	164031471	164108598	11	77128	Loss	oar3_OAR3_164031471	oar3_OAR3_164108598
1064	3	164031471	164108598	11	77128	Loss	oar3_OAR3_164031471	oar3_OAR3_164108598
1065	3	164031471	164108598	11	77128	Loss	oar3_OAR3_164031471	oar3_OAR3_164108598
1066	3	164031471	164108598	11	77128	Loss	oar3_OAR3_164031471	oar3_OAR3_164108598
1067	3	164031471	164108598	11	77128	Loss	oar3_OAR3_164031471	oar3_OAR3_164108598
1068	3	164031471	164108598	11	77128	Loss	oar3_OAR3_164031471	oar3_OAR3_164108598
1069	3	164031471	164108598	11	77128	Loss	oar3_OAR3_164031471	oar3_OAR3_164108598
1070	3	164031471	164108598	11	77128	Loss	oar3_OAR3_164031471	oar3_OAR3_164108598
1071	3	164031471	164108598	11	77128	Loss	oar3_OAR3_164031471	oar3_OAR3_164108598
1072	3	164031471	164108598	11	77128	Loss	oar3_OAR3_164031471	oar3_OAR3_164108598
1073	3	164031471	164108598	11	77128	Loss	oar3_OAR3_164031471	oar3_OAR3_164108598
1074	3	164031471	164108598	11	77128	Loss	oar3_OAR3_164031471	oar3_OAR3_164108598
1075	3	164031471	164108598	11	77128	Loss	oar3_OAR3_164031471	oar3_OAR3_164108598
1076	3	164031471	164108598	11	77128	Loss	oar3_OAR3_164031471	oar3_OAR3_164108598
1077	3	164031471	164108598	11	77128	Loss	oar3_OAR3_164031471	oar3_OAR3_164108598
1078	3	164031471	164108598	11	77128	Loss	oar3_OAR3_164031471	oar3_OAR3_164108598
1079	3	164031471	164108598	11	77128	Loss	oar3_OAR3_164031471	oar3_OAR3_164108598
1080	3	164031471	164108598	11	77128	Loss	oar3_OAR3_164031471	oar3_OAR3_164108598
1081	3	164031471	164108598	11	77128	Loss	oar3_OAR3_164031471	oar3_OAR3_164108598
1082	3	164031471	164108598	11	77128	Loss	oar3_OAR3_164031471	oar3_OAR3_164108598
1083	3	164031471	164108598	11	77128	Loss	oar3_OAR3_164031471	oar3_OAR3_164108598
1084	3	164031471	164108598	11	77128	Loss	oar3_OAR3_164031471	oar3_OAR3_164108598
1085	3	164031471	164108598	11	77128	Loss	oar3_OAR3_164031471	oar3_OAR3_164108598
1086	3	164031471	164108598	11	77128	Loss	oar3_OAR3_164031471	oar3_OAR3_164108598
1087	3	164031471	164108598	11	77128	Loss	oar3_OAR3_164031471	oar3_OAR3_164108598
1088	3	164031471	164108598	11	77128	Loss	oar3_OAR3_164031471	oar3_OAR3_164108598
1089	3	164031471	164108598	11	77128	Loss	oar3_OAR3_164031471	oar3_OAR3_164108598
1090	3	164031471	164108598	11	77128	Loss	oar3_OAR3_164031471	oar3_OAR3_164108598
1091	3	164031471	164108598	11	77128	Loss	oar3_OAR3_164031471	oar3_OAR3_164108598
1092	3	164031471	164108598	11	77128	Loss	oar3_OAR3_164031471	oar3_OAR3_164108598
1093	3	164031471	164108598	11	77128	Loss	oar3_OAR3_164031471	oar3_OAR3_164108598
1094	3	164031471	164108598	11	77128	Loss	oar3_OAR3_164031471	oar3_OAR3_164108598
1095	3	164625490	164730778	15	105289	Loss	oar3_OAR3_164625490	oar3_OAR3_164730778
1096	3	164625490	164780082	25	154593	Loss	oar3_OAR3_164625490	oar3_OAR3_164780082
1097	3	178696845	178743725	17	46881	Loss	oar3_OAR3_178696845	s60816.1
1098	3	178696845	178743725	17	46881	Loss	oar3_OAR3_178696845	s60816.1
1099	3	179447353	179495349	11	47997	Gain	oar3_OAR3_179447353	oar3_OAR3_179495349
1100	3	179447353	179495349	11	47997	Gain	oar3_OAR3_179447353	oar3_OAR3_179495349
1101	3	204172445	204195677	10	23233	Loss	oar3_OAR3_204172445	oar3_OAR3_204195677
1102	3	204172445	204195677	10	23233	Loss	oar3_OAR3_204172445	oar3_OAR3_204195677
1103	3	206617753	206655908	12	38156	Loss	oar3_OAR3_206617753	oar3_OAR3_206655908
1104	3	206617753	206721242	32	103490	Loss	oar3_OAR3_206617753	oar3_OAR3_206721242
1105	3	210892488	210943973	21	51486	Loss	oar3_OAR3_210892488	oar3_OAR3_210943973
1106	3	210892488	210999675	43	107188	Loss	oar3_OAR3_210892488	oar3_OAR3_210999675
1107	3	211109585	211136524	12	26940	Loss	oar3_OAR3_211109585	oar3_OAR3_211136524
1108	3	211109585	211136524	12	26940	Loss	oar3_OAR3_211109585	oar3_OAR3_211136524
1109	3	211116603	211171377	19	54775	Loss	s70631.1	s03520.1
1110	3	211116603	211166783	18	50181	Loss	s70631.1	oar3_OAR3_211166783
1111	3	212231083	212297864	25	66782	Loss	oar3_OAR3_212231083	oar3_OAR3_212297864
1112	3	212231083	212301386	26	70304	Loss	oar3_OAR3_212231083	oar3_OAR3_212301386
1113	3	212231083	212265274	12	34192	Loss	oar3_OAR3_212231083	oar3_OAR3_212265274
1114	3	212231083	212306914	27	75832	Loss	oar3_OAR3_212231083	oar3_OAR3_212306914
1115	3	212231083	212297864	25	66782	Loss	oar3_OAR3_212231083	oar3_OAR3_212297864
1116	3	212231083	212306914	27	75832	Loss	oar3_OAR3_212231083	oar3_OAR3_212306914
1117	3	212231083	212261831	10	30749	Loss	oar3_OAR3_212231083	oar3_OAR3_212261831
1118	3	212231083	212306914	27	75832	Loss	oar3_OAR3_212231083	oar3_OAR3_212306914
1119	3	212231083	212301386	26	70304	Loss	oar3_OAR3_212231083	oar3_OAR3_212301386
1120	3	212231083	212297864	25	66782	Loss	oar3_OAR3_212231083	oar3_OAR3_212297864
1121	3	212231083	212297864	25	66782	Loss	oar3_OAR3_212231083	oar3_OAR3_212297864
1122	3	213124002	213195386	22	71385	Loss	oar3_OAR3_213124002	s23160.1
1123	3	213124002	213189324	21	65323	Loss	oar3_OAR3_213124002	oar3_OAR3_213189324
1124	3	213526985	213585268	20	58284	Loss	oar3_OAR3_213526985	oar3_OAR3_213585268
1125	3	213526985	213558736	15	31752	Loss	oar3_OAR3_213526985	oar3_OAR3_213558736
1126	3	213526985	213585268	20	58284	Loss	oar3_OAR3_213526985	oar3_OAR3_213585268
1127	3	213526985	213585268	20	58284	Loss	oar3_OAR3_213526985	oar3_OAR3_213585268
1128	3	213876797	213908092	15	31296	Loss	oar3_OAR3_213876797	oar3_OAR3_213908092
1129	3	213876797	213908092	15	31296	Loss	oar3_OAR3_213876797	oar3_OAR3_213908092
1130	3	213977733	214035145	10	57413	Loss	oar3_OAR3_213977733	oar3_OAR3_214035145
1131	3	213977733	214035145	10	57413	Loss	oar3_OAR3_213977733	oar3_OAR3_214035145
1132	3	214826151	214848044	12	21894	Loss	oar3_OAR3_214826151	oar3_OAR3_214848044
1133	3	214826151	214854619	14	28469	Loss	oar3_OAR3_214826151	oar3_OAR3_214854619
1134	3	216390575	216414491	10	23917	Loss	oar3_OAR3_216390575	oar3_OAR3_216414491
1135	3	216390575	216414491	10	23917	Loss	oar3_OAR3_216390575	oar3_OAR3_216414491
1136	3	216911490	216948107	12	36618	Loss	oar3_OAR3_216911490	oar3_OAR3_216948107
1137	3	216911490	216948107	12	36618	Loss	oar3_OAR3_216911490	oar3_OAR3_216948107
1138	3	217923488	217979374	21	55887	Loss	oar3_OAR3_217923488	oar3_OAR3_217979374
1139	3	217923488	218051299	40	127812	Loss	oar3_OAR3_217923488	oar3_OAR3_218051299
1140	3	217932069	217979374	13	47306	Loss	oar3_OAR3_217932069	oar3_OAR3_217979374
1141	3	217932069	217979374	13	47306	Loss	oar3_OAR3_217932069	oar3_OAR3_217979374
1142	3	217932069	217979374	13	47306	Loss	oar3_OAR3_217932069	oar3_OAR3_217979374
1143	3	218246864	218287378	15	40515	Loss	oar3_OAR3_218246864	oar3_OAR3_218287378
1144	3	218246864	218287378	15	40515	Loss	oar3_OAR3_218246864	oar3_OAR3_218287378
1145	3	218246864	218287378	15	40515	Loss	oar3_OAR3_218246864	oar3_OAR3_218287378
1146	3	218246864	218287378	15	40515	Loss	oar3_OAR3_218246864	oar3_OAR3_218287378
1147	3	218246864	218287378	15	40515	Loss	oar3_OAR3_218246864	oar3_OAR3_218287378
1148	3	218246864	218287378	15	40515	Loss	oar3_OAR3_218246864	oar3_OAR3_218287378
1149	3	218246864	218287378	15	40515	Loss	oar3_OAR3_218246864	oar3_OAR3_218287378
1150	3	218246864	218287378	15	40515	Loss	oar3_OAR3_218246864	oar3_OAR3_218287378
1151	3	218246864	218287378	15	40515	Loss	oar3_OAR3_218246864	oar3_OAR3_218287378
1152	3	218879748	218966843	29	87096	Loss	oar3_OAR3_218879748	oar3_OAR3_218966843
1153	3	218879748	218985071	34	105324	Loss	oar3_OAR3_218879748	oar3_OAR3_218985071
1154	3	218879748	218985071	34	105324	Loss	oar3_OAR3_218879748	oar3_OAR3_218985071
1155	3	219925434	219990485	23	65052	Loss	oar3_OAR3_219925434	oar3_OAR3_219990485
1156	3	219925434	219972075	18	46642	Loss	oar3_OAR3_219925434	oar3_OAR3_219972075
1157	3	219925434	219972075	18	46642	Loss	oar3_OAR3_219925434	oar3_OAR3_219972075
1158	3	219949742	219967769	13	18028	Loss	oar3_OAR3_219949742	oar3_OAR3_219967769
1159	3	219949742	219972075	15	22334	Loss	oar3_OAR3_219949742	oar3_OAR3_219972075
1160	3	222525469	222633289	25	107821	Loss	oar3_OAR3_222525469	oar3_OAR3_222633289
1161	3	222525469	222681455	36	155987	Loss	oar3_OAR3_222525469	oar3_OAR3_222681455
1162	3	222572589	222609801	10	37213	Loss	oar3_OAR3_222572589	oar3_OAR3_222609801
1163	3	222572589	222687386	28	114798	Loss	oar3_OAR3_222572589	oar3_OAR3_222687386
1164	3	223396914	223469366	17	72453	Loss	oar3_OAR3_223396914	oar3_OAR3_223469366
1165	3	223396914	223469366	17	72453	Loss	oar3_OAR3_223396914	oar3_OAR3_223469366
1166	3	223396914	223585899	46	188986	Loss	oar3_OAR3_223396914	oar3_OAR3_223585899
1167	3	223424363	223532708	26	108346	Loss	oar3_OAR3_223424363	oar3_OAR3_223532708
1168	3	223424363	223532708	26	108346	Loss	oar3_OAR3_223424363	oar3_OAR3_223532708
1169	3	223529804	223585899	23	56096	Loss	oar3_OAR3_223529804	oar3_OAR3_223585899
1170	3	223529804	223585899	23	56096	Loss	oar3_OAR3_223529804	oar3_OAR3_223585899
1171	3	223529804	223585899	23	56096	Loss	oar3_OAR3_223529804	oar3_OAR3_223585899
1172	3	223529804	223585899	23	56096	Loss	oar3_OAR3_223529804	oar3_OAR3_223585899
1173	3	223529804	223585899	23	56096	Loss	oar3_OAR3_223529804	oar3_OAR3_223585899
1174	3	223529804	223715693	43	185890	Loss	oar3_OAR3_223529804	oar3_OAR3_223715693
1175	3	223529804	223585899	23	56096	Loss	oar3_OAR3_223529804	oar3_OAR3_223585899
1176	3	223529804	223585899	23	56096	Loss	oar3_OAR3_223529804	oar3_OAR3_223585899
1177	3	223529804	223617472	25	87669	Loss	oar3_OAR3_223529804	oar3_OAR3_223617472
1178	3	223529804	223585899	23	56096	Loss	oar3_OAR3_223529804	oar3_OAR3_223585899
1179	3	223529804	223585899	23	56096	Loss	oar3_OAR3_223529804	oar3_OAR3_223585899
1180	3	223529804	223585899	23	56096	Loss	oar3_OAR3_223529804	oar3_OAR3_223585899
1181	3	223529804	223640870	30	111067	Loss	oar3_OAR3_223529804	oar3_OAR3_223640870
1182	3	223531986	223585899	22	53914	Loss	oar3_OAR3_223531986	oar3_OAR3_223585899
1183	3	223531986	223585899	22	53914	Loss	oar3_OAR3_223531986	oar3_OAR3_223585899
1184	3	223823553	223893874	23	70322	Loss	oar3_OAR3_223823553	oar3_OAR3_223893874
1185	3	223823553	223893874	23	70322	Loss	oar3_OAR3_223823553	oar3_OAR3_223893874
1186	3	223823553	223893874	23	70322	Loss	oar3_OAR3_223823553	oar3_OAR3_223893874
1187	3	223823553	223905490	25	81938	Loss	oar3_OAR3_223823553	oar3_OAR3_223905490
1188	3	223983431	224021862	12	38432	Loss	oar3_OAR3_223983431	oar3_OAR3_224021862
1189	3	223983431	224021862	12	38432	Loss	oar3_OAR3_223983431	oar3_OAR3_224021862
1190	3	223996464	224021862	10	25399	Loss	oar3_OAR3_223996464	oar3_OAR3_224021862
1191	3	223996464	224021862	10	25399	Loss	oar3_OAR3_223996464	oar3_OAR3_224021862
1192	3	223996464	224021862	10	25399	Loss	oar3_OAR3_223996464	oar3_OAR3_224021862
1193	3	224131151	224189127	15	57977	Loss	oar3_OAR3_224131151	oar3_OAR3_224189127
1194	3	224131151	224189127	15	57977	Loss	oar3_OAR3_224131151	oar3_OAR3_224189127
1195	3	224131151	224189127	15	57977	Loss	oar3_OAR3_224131151	oar3_OAR3_224189127
1196	4	4826260	4837349	14	11090	Loss	oar3_OAR4_4826260	oar3_OAR4_4837349
1197	4	4826260	4830192	13	3933	Loss	oar3_OAR4_4826260	oar3_OAR4_4830192
1198	4	10333667	10361563	10	27897	Gain	oar3_OAR4_10333667	oar3_OAR4_10361563
1199	4	10333667	10361563	10	27897	Gain	oar3_OAR4_10333667	oar3_OAR4_10361563
1200	4	14705734	14758166	13	52433	Gain	oar3_OAR4_14705734	oar3_OAR4_14758166
1201	4	14705734	14758166	13	52433	Gain	oar3_OAR4_14705734	oar3_OAR4_14758166
1202	4	14705734	14758166	13	52433	Gain	oar3_OAR4_14705734	oar3_OAR4_14758166
1203	4	14705734	14758166	13	52433	Gain	oar3_OAR4_14705734	oar3_OAR4_14758166
1204	4	14705734	14748025	12	42292	Gain	oar3_OAR4_14705734	oar3_OAR4_14748025
1205	4	14705734	14748025	12	42292	Gain	oar3_OAR4_14705734	oar3_OAR4_14748025
1206	4	14705734	14758166	13	52433	Gain	oar3_OAR4_14705734	oar3_OAR4_14758166
1207	4	14705734	14748025	12	42292	Gain	oar3_OAR4_14705734	oar3_OAR4_14748025
1208	4	14705734	14758166	13	52433	Gain	oar3_OAR4_14705734	oar3_OAR4_14758166
1209	4	14705734	14758166	13	52433	Gain	oar3_OAR4_14705734	oar3_OAR4_14758166
1210	4	14705734	14758166	13	52433	Gain	oar3_OAR4_14705734	oar3_OAR4_14758166
1211	4	19075257	19111976	11	36720	Loss	oar3_OAR4_19075257	oar3_OAR4_19111976
1212	4	19075257	19111976	11	36720	Loss	oar3_OAR4_19075257	oar3_OAR4_19111976
1213	4	22958467	23090700	33	132234	Loss	oar3_OAR4_22958467	oar3_OAR4_23090700
1214	4	22958467	23029309	16	70843	Loss	oar3_OAR4_22958467	oar3_OAR4_23029309
1215	4	32598821	32651470	13	52650	Gain	oar3_OAR4_32598821	oar3_OAR4_32651470
1216	4	32598821	32651470	13	52650	Gain	oar3_OAR4_32598821	oar3_OAR4_32651470
1217	4	32598821	32645586	12	46766	Gain	oar3_OAR4_32598821	oar3_OAR4_32645586
1218	4	32617437	32654585	10	37149	Gain	oar3_OAR4_32617437	oar3_OAR4_32654585
1219	4	32617437	32654585	10	37149	Gain	oar3_OAR4_32617437	oar3_OAR4_32654585
1220	4	32617437	32654585	10	37149	Gain	oar3_OAR4_32617437	oar3_OAR4_32654585
1221	4	32851694	32933344	16	81651	Gain	oar3_OAR4_32851694	oar3_OAR4_32933344
1222	4	32851694	32933344	16	81651	Gain	oar3_OAR4_32851694	oar3_OAR4_32933344
1223	4	34811076	34847002	10	35927	Loss	oar3_OAR4_34811076	oar3_OAR4_34847002
1224	4	34811076	34847002	10	35927	Loss	oar3_OAR4_34811076	oar3_OAR4_34847002
1225	4	36341049	36495578	40	154530	Loss	oar3_OAR4_36341049	oar3_OAR4_36495578
1226	4	36341049	36395312	14	54264	Loss	oar3_OAR4_36341049	OAR4_38383717.1
1227	4	36341049	36384002	11	42954	Loss	oar3_OAR4_36341049	oar3_OAR4_36384002
1228	4	36865359	36963499	25	98141	Loss	oar3_OAR4_36865359	oar3_OAR4_36963499
1229	4	36865359	36963499	25	98141	Loss	oar3_OAR4_36865359	oar3_OAR4_36963499
1230	4	37695278	37744435	11	49158	Gain	oar3_OAR4_37695278	oar3_OAR4_37744435
1231	4	37695278	37744435	11	49158	Loss	oar3_OAR4_37695278	oar3_OAR4_37744435
1232	4	38396429	38503583	25	107155	Loss	oar3_OAR4_38396429	oar3_OAR4_38503583
1233	4	38396429	38439044	12	42616	Loss	oar3_OAR4_38396429	oar3_OAR4_38439044
1234	4	38396429	38505828	27	109400	Loss	oar3_OAR4_38396429	OAR4_40634758.1
1235	4	38604911	38638148	12	33238	Loss	oar3_OAR4_38604911	oar3_OAR4_38638148
1236	4	38604911	38676752	20	71842	Loss	oar3_OAR4_38604911	oar3_OAR4_38676752
1237	4	38604911	38676752	20	71842	Loss	oar3_OAR4_38604911	oar3_OAR4_38676752
1238	4	39543808	39634610	17	90803	Loss	oar3_OAR4_39543808	oar3_OAR4_39634610
1239	4	39543808	39634610	17	90803	Loss	oar3_OAR4_39543808	oar3_OAR4_39634610
1240	4	83415195	83451488	13	36294	Gain	oar3_OAR4_83415195	OAR4_88648994.1
1241	4	83415195	83451488	13	36294	Gain	oar3_OAR4_83415195	OAR4_88648994.1
1242	4	91038793	91084740	16	45948	Gain	oar3_OAR4_91038793	oar3_OAR4_91084740
1243	4	91038793	91572640	119	533848	Gain	oar3_OAR4_91038793	oar3_OAR4_91572640
1244	4	91038793	91237198	44	198406	Gain	oar3_OAR4_91038793	oar3_OAR4_91237198
1245	4	91038793	91611530	128	572738	Gain	oar3_OAR4_91038793	oar3_OAR4_91611530
1246	4	92351764	92370227	11	18464	Loss	oar3_OAR4_92351764	oar3_OAR4_92370227
1247	4	92351764	92374861	13	23098	Loss	oar3_OAR4_92351764	oar3_OAR4_92374861
1248	4	92896502	92914255	13	17754	Loss	oar3_OAR4_92896502	oar3_OAR4_92914255
1249	4	92896502	92914255	13	17754	Loss	oar3_OAR4_92896502	oar3_OAR4_92914255
1250	4	92896502	92911267	12	14766	Loss	oar3_OAR4_92896502	oar3_OAR4_92911267
1251	4	92896502	92911267	12	14766	Loss	oar3_OAR4_92896502	oar3_OAR4_92911267
1252	4	92896502	92911267	12	14766	Loss	oar3_OAR4_92896502	oar3_OAR4_92911267
1253	4	92896502	92922613	16	26112	Loss	oar3_OAR4_92896502	oar3_OAR4_92922613
1254	4	92896502	92911267	12	14766	Loss	oar3_OAR4_92896502	oar3_OAR4_92911267
1255	4	92896502	92967198	36	70697	Loss	oar3_OAR4_92896502	oar3_OAR4_92967198
1256	4	92896502	92911267	12	14766	Loss	oar3_OAR4_92896502	oar3_OAR4_92911267
1257	4	92896502	92914255	13	17754	Loss	oar3_OAR4_92896502	oar3_OAR4_92914255
1258	4	108371080	108428048	15	56969	Loss	oar3_OAR4_108371080	oar3_OAR4_108428048
1259	4	108371080	108428048	15	56969	Loss	oar3_OAR4_108371080	oar3_OAR4_108428048
1260	4	111997875	112034206	22	36332	Loss	oar3_OAR4_111997875	oar3_OAR4_112034206
1261	4	111997875	112046617	30	48743	Loss	oar3_OAR4_111997875	oar3_OAR4_112046617
1262	4	111997875	112034206	22	36332	Loss	oar3_OAR4_111997875	oar3_OAR4_112034206
1263	4	111999190	112025849	17	26660	Loss	oar3_OAR4_111999190	oar3_OAR4_112025849
1264	4	111999190	112025849	17	26660	Loss	oar3_OAR4_111999190	oar3_OAR4_112025849
1265	4	111999190	112046617	27	47428	Loss	oar3_OAR4_111999190	oar3_OAR4_112046617
1266	4	112003549	112046617	24	43069	Loss	oar3_OAR4_112003549	oar3_OAR4_112046617
1267	4	112003549	112122456	62	118908	Loss	oar3_OAR4_112003549	oar3_OAR4_112122456
1268	4	112003549	112028972	15	25424	Loss	oar3_OAR4_112003549	oar3_OAR4_112028972
1269	4	112003549	112037143	18	33595	Loss	oar3_OAR4_112003549	oar3_OAR4_112037143
1270	4	112003549	112046617	24	43069	Loss	oar3_OAR4_112003549	oar3_OAR4_112046617
1271	4	112082118	112122456	25	40339	Loss	oar3_OAR4_112082118	oar3_OAR4_112122456
1272	4	112082118	112094784	13	12667	Loss	oar3_OAR4_112082118	oar3_OAR4_112094784
1273	4	112082118	112126497	26	44380	Loss	oar3_OAR4_112082118	OAR4_119618487.1
1274	4	112222888	112331964	28	109077	Gain	oar3_OAR4_112222888	oar3_OAR4_112331964
1275	4	112222888	112331964	28	109077	Gain	oar3_OAR4_112222888	oar3_OAR4_112331964
1276	4	112222888	112263380	11	40493	Gain	oar3_OAR4_112222888	oar3_OAR4_112263380
1277	4	112222888	112339616	30	116729	Gain	oar3_OAR4_112222888	oar3_OAR4_112339616
1278	4	112228559	112285021	17	56463	Gain	oar3_OAR4_112228559	oar3_OAR4_112285021
1279	4	112228559	112263380	10	34822	Gain	oar3_OAR4_112228559	oar3_OAR4_112263380
1280	4	112228559	112285021	17	56463	Gain	oar3_OAR4_112228559	oar3_OAR4_112285021
1281	4	112228559	112263380	10	34822	Gain	oar3_OAR4_112228559	oar3_OAR4_112263380
1282	4	112228559	112279923	16	51365	Gain	oar3_OAR4_112228559	oar3_OAR4_112279923
1283	4	112228559	112356765	35	128207	Gain	oar3_OAR4_112228559	oar3_OAR4_112356765
1284	4	112228559	112285021	17	56463	Gain	oar3_OAR4_112228559	oar3_OAR4_112285021
1285	4	112228559	112285021	17	56463	Gain	oar3_OAR4_112228559	oar3_OAR4_112285021
1286	4	112228559	112285021	17	56463	Gain	oar3_OAR4_112228559	oar3_OAR4_112285021
1287	4	112229951	112279923	14	49973	Gain	oar3_OAR4_112229951	oar3_OAR4_112279923
1288	4	112229951	112279923	14	49973	Gain	oar3_OAR4_112229951	oar3_OAR4_112279923
1289	4	112229951	112285021	15	55071	Gain	oar3_OAR4_112229951	oar3_OAR4_112285021
1290	4	112240314	112279923	12	39610	Gain	oar3_OAR4_112240314	oar3_OAR4_112279923
1291	4	112240314	112658570	77	418257	Gain	oar3_OAR4_112240314	oar3_OAR4_112658570
1292	4	112240314	112279923	12	39610	Gain	oar3_OAR4_112240314	oar3_OAR4_112279923
1293	4	112543163	112594519	11	51357	Loss	oar3_OAR4_112543163	oar3_OAR4_112594519
1294	4	112543163	112594519	11	51357	Loss	oar3_OAR4_112543163	oar3_OAR4_112594519
1295	4	112543163	112594519	11	51357	Loss	oar3_OAR4_112543163	oar3_OAR4_112594519
1296	4	112543163	112594519	11	51357	Loss	oar3_OAR4_112543163	oar3_OAR4_112594519
1297	4	112543163	112594519	11	51357	Loss	oar3_OAR4_112543163	oar3_OAR4_112594519
1298	4	112543163	112594519	11	51357	Loss	oar3_OAR4_112543163	oar3_OAR4_112594519
1299	4	112543163	112594519	11	51357	Loss	oar3_OAR4_112543163	oar3_OAR4_112594519
1300	4	118951571	118973302	12	21732	Loss	oar3_OAR4_118951571	oar3_OAR4_118973302
1301	4	118951571	118973302	12	21732	Loss	oar3_OAR4_118951571	oar3_OAR4_118973302
1302	4	118951571	118982597	15	31027	Loss	oar3_OAR4_118951571	oar3_OAR4_118982597
1303	4	118951571	118973302	12	21732	Loss	oar3_OAR4_118951571	oar3_OAR4_118973302
1304	4	118966550	118973302	11	6753	Loss	oar3_OAR4_118966550	oar3_OAR4_118973302
1305	4	118966550	118982597	14	16048	Loss	oar3_OAR4_118966550	oar3_OAR4_118982597
1306	4	118966550	118973302	11	6753	Loss	oar3_OAR4_118966550	oar3_OAR4_118973302
1307	5	2363181	2381836	13	18656	Loss	oar3_OAR5_2363181	oar3_OAR5_2381836
1308	5	2363181	2411994	24	48814	Loss	oar3_OAR5_2363181	oar3_OAR5_2411994
1309	5	2395040	2425534	14	30495	Loss	oar3_OAR5_2395040	oar3_OAR5_2425534
1310	5	2395040	2425534	14	30495	Loss	oar3_OAR5_2395040	oar3_OAR5_2425534
1311	5	2411941	2425534	10	13594	Loss	oar3_OAR5_2411941	oar3_OAR5_2425534
1312	5	2411941	2425534	10	13594	Loss	oar3_OAR5_2411941	oar3_OAR5_2425534
1313	5	2411941	2425534	10	13594	Loss	oar3_OAR5_2411941	oar3_OAR5_2425534
1314	5	5526844	5568983	20	42140	Loss	oar3_OAR5_5526844	oar3_OAR5_5568983
1315	5	5526844	5568983	20	42140	Loss	oar3_OAR5_5526844	oar3_OAR5_5568983
1316	5	5526844	5637543	51	110700	Loss	oar3_OAR5_5526844	oar3_OAR5_5637543
1317	5	5526844	5551189	11	24346	Loss	oar3_OAR5_5526844	oar3_OAR5_5551189
1318	5	5526844	5551189	11	24346	Loss	oar3_OAR5_5526844	oar3_OAR5_5551189
1319	5	5526844	5551189	11	24346	Loss	oar3_OAR5_5526844	oar3_OAR5_5551189
1320	5	5526844	5547963	10	21120	Loss	oar3_OAR5_5526844	oar3_OAR5_5547963
1321	5	5526844	5551189	11	24346	Loss	oar3_OAR5_5526844	oar3_OAR5_5551189
1322	5	5619227	5638078	10	18852	Loss	oar3_OAR5_5619227	oar3_OAR5_5638078
1323	5	5619227	5638078	10	18852	Loss	oar3_OAR5_5619227	oar3_OAR5_5638078
1324	5	5619227	5638078	10	18852	Loss	oar3_OAR5_5619227	oar3_OAR5_5638078
1325	5	5919565	5933187	10	13623	Loss	oar3_OAR5_5919565	oar3_OAR5_5933187
1326	5	5919565	5933187	10	13623	Loss	oar3_OAR5_5919565	oar3_OAR5_5933187
1327	5	6026261	6045500	13	19240	Loss	oar3_OAR5_6026261	oar3_OAR5_6045500
1328	5	6026261	6045500	13	19240	Loss	oar3_OAR5_6026261	oar3_OAR5_6045500
1329	5	6026261	6045500	13	19240	Loss	oar3_OAR5_6026261	oar3_OAR5_6045500
1330	5	6846569	6982582	35	136014	Loss	oar3_OAR5_6846569	oar3_OAR5_6982582
1331	5	6846569	6982582	35	136014	Loss	oar3_OAR5_6846569	oar3_OAR5_6982582
1332	5	6846569	6985212	36	138644	Loss	oar3_OAR5_6846569	OAR5_7357155.1
1333	5	6846569	6982582	35	136014	Loss	oar3_OAR5_6846569	oar3_OAR5_6982582
1334	5	6846569	6985212	36	138644	Loss	oar3_OAR5_6846569	OAR5_7357155.1
1335	5	6846569	6982582	35	136014	Loss	oar3_OAR5_6846569	oar3_OAR5_6982582
1336	5	6846569	6982582	35	136014	Loss	oar3_OAR5_6846569	oar3_OAR5_6982582
1337	5	6846569	6982582	35	136014	Loss	oar3_OAR5_6846569	oar3_OAR5_6982582
1338	5	6885759	6982582	27	96824	Loss	oar3_OAR5_6885759	oar3_OAR5_6982582
1339	5	6885759	6982582	27	96824	Loss	oar3_OAR5_6885759	oar3_OAR5_6982582
1340	5	6885759	6982582	27	96824	Loss	oar3_OAR5_6885759	oar3_OAR5_6982582
1341	5	8674173	8733419	13	59247	Loss	oar3_OAR5_8674173	oar3_OAR5_8733419
1342	5	8674173	8733419	13	59247	Loss	oar3_OAR5_8674173	oar3_OAR5_8733419
1343	5	8674173	8733419	13	59247	Loss	oar3_OAR5_8674173	oar3_OAR5_8733419
1344	5	8674173	8733419	13	59247	Loss	oar3_OAR5_8674173	oar3_OAR5_8733419
1345	5	8674173	8733419	13	59247	Loss	oar3_OAR5_8674173	oar3_OAR5_8733419
1346	5	8674173	8746254	16	72082	Loss	oar3_OAR5_8674173	oar3_OAR5_8746254
1347	5	8674173	8733419	13	59247	Loss	oar3_OAR5_8674173	oar3_OAR5_8733419
1348	5	8674173	8733419	13	59247	Loss	oar3_OAR5_8674173	oar3_OAR5_8733419
1349	5	8674173	8733419	13	59247	Loss	oar3_OAR5_8674173	oar3_OAR5_8733419
1350	5	9054122	9099375	14	45254	Loss	oar3_OAR5_9054122	oar3_OAR5_9099375
1351	5	9054122	9099375	14	45254	Loss	oar3_OAR5_9054122	oar3_OAR5_9099375
1352	5	9054122	9099375	14	45254	Loss	oar3_OAR5_9054122	oar3_OAR5_9099375
1353	5	9054122	9099375	14	45254	Loss	oar3_OAR5_9054122	oar3_OAR5_9099375
1354	5	9054122	9099375	14	45254	Loss	oar3_OAR5_9054122	oar3_OAR5_9099375
1355	5	9054122	9099375	14	45254	Loss	oar3_OAR5_9054122	oar3_OAR5_9099375
1356	5	9054122	9107790	15	53669	Loss	oar3_OAR5_9054122	oar3_OAR5_9107790
1357	5	9069068	9099375	13	30308	Loss	oar3_OAR5_9069068	oar3_OAR5_9099375
1358	5	9069068	9099375	13	30308	Loss	oar3_OAR5_9069068	oar3_OAR5_9099375
1359	5	9069068	9136251	18	67184	Loss	oar3_OAR5_9069068	oar3_OAR5_9136251
1360	5	9069068	9099375	13	30308	Loss	oar3_OAR5_9069068	oar3_OAR5_9099375
1361	5	9069068	9099375	13	30308	Loss	oar3_OAR5_9069068	oar3_OAR5_9099375
1362	5	9069068	9099375	13	30308	Loss	oar3_OAR5_9069068	oar3_OAR5_9099375
1363	5	9070374	9099375	11	29002	Loss	oar3_OAR5_9070374	oar3_OAR5_9099375
1364	5	9070374	9099375	11	29002	Loss	oar3_OAR5_9070374	oar3_OAR5_9099375
1365	5	9892589	9940098	26	47510	Loss	oar3_OAR5_9892589	oar3_OAR5_9940098
1366	5	9892589	9898574	11	5986	Loss	oar3_OAR5_9892589	oar3_OAR5_9898574
1367	5	9892589	9898574	11	5986	Loss	oar3_OAR5_9892589	oar3_OAR5_9898574
1368	5	9892589	9905872	18	13284	Loss	oar3_OAR5_9892589	oar3_OAR5_9905872
1369	5	9892589	9981560	46	88972	Loss	oar3_OAR5_9892589	oar3_OAR5_9981560
1370	5	9892589	9903547	15	10959	Loss	oar3_OAR5_9892589	oar3_OAR5_9903547
1371	5	9892589	9898574	11	5986	Loss	oar3_OAR5_9892589	oar3_OAR5_9898574
1372	5	9892589	9898574	11	5986	Loss	oar3_OAR5_9892589	oar3_OAR5_9898574
1373	5	9892589	9905872	18	13284	Loss	oar3_OAR5_9892589	oar3_OAR5_9905872
1374	5	9892589	9898574	11	5986	Loss	oar3_OAR5_9892589	oar3_OAR5_9898574
1375	5	9892589	9898574	11	5986	Loss	oar3_OAR5_9892589	oar3_OAR5_9898574
1376	5	9892589	9898574	11	5986	Loss	oar3_OAR5_9892589	oar3_OAR5_9898574
1377	5	11746608	11789782	10	43175	Loss	oar3_OAR5_11746608	oar3_OAR5_11789782
1378	5	11746608	11789782	10	43175	Loss	oar3_OAR5_11746608	oar3_OAR5_11789782
1379	5	11746608	11789782	10	43175	Loss	oar3_OAR5_11746608	oar3_OAR5_11789782
1380	5	11746608	11789782	10	43175	Loss	oar3_OAR5_11746608	oar3_OAR5_11789782
1381	5	11746608	11789782	10	43175	Loss	oar3_OAR5_11746608	oar3_OAR5_11789782
1382	5	11746608	11789782	10	43175	Loss	oar3_OAR5_11746608	oar3_OAR5_11789782
1383	5	11746608	11789782	10	43175	Loss	oar3_OAR5_11746608	oar3_OAR5_11789782
1384	5	11746608	11789782	10	43175	Loss	oar3_OAR5_11746608	oar3_OAR5_11789782
1385	5	11746608	11789782	10	43175	Loss	oar3_OAR5_11746608	oar3_OAR5_11789782
1386	5	11746608	11789782	10	43175	Loss	oar3_OAR5_11746608	oar3_OAR5_11789782
1387	5	11746608	11789782	10	43175	Loss	oar3_OAR5_11746608	oar3_OAR5_11789782
1388	5	11746608	11789782	10	43175	Loss	oar3_OAR5_11746608	oar3_OAR5_11789782
1389	5	11746608	11789782	10	43175	Loss	oar3_OAR5_11746608	oar3_OAR5_11789782
1390	5	11746608	11789782	10	43175	Loss	oar3_OAR5_11746608	oar3_OAR5_11789782
1391	5	11746608	11789782	10	43175	Loss	oar3_OAR5_11746608	oar3_OAR5_11789782
1392	5	11746608	11789782	10	43175	Loss	oar3_OAR5_11746608	oar3_OAR5_11789782
1393	5	11746608	11789782	10	43175	Loss	oar3_OAR5_11746608	oar3_OAR5_11789782
1394	5	11746608	11789782	10	43175	Loss	oar3_OAR5_11746608	oar3_OAR5_11789782
1395	5	11746608	11789782	10	43175	Loss	oar3_OAR5_11746608	oar3_OAR5_11789782
1396	5	11746608	11789782	10	43175	Loss	oar3_OAR5_11746608	oar3_OAR5_11789782
1397	5	11746608	11789782	10	43175	Loss	oar3_OAR5_11746608	oar3_OAR5_11789782
1398	5	11746608	11789782	10	43175	Loss	oar3_OAR5_11746608	oar3_OAR5_11789782
1399	5	11746608	11789782	10	43175	Loss	oar3_OAR5_11746608	oar3_OAR5_11789782
1400	5	11746608	11793513	11	46906	Gain	oar3_OAR5_11746608	oar3_OAR5_11793513
1401	5	11746608	11789782	10	43175	Loss	oar3_OAR5_11746608	oar3_OAR5_11789782
1402	5	11746608	11793513	11	46906	Gain	oar3_OAR5_11746608	oar3_OAR5_11793513
1403	5	11746608	11789782	10	43175	Loss	oar3_OAR5_11746608	oar3_OAR5_11789782
1404	5	11746608	11789782	10	43175	Loss	oar3_OAR5_11746608	oar3_OAR5_11789782
1405	5	11746608	11793513	11	46906	Gain	oar3_OAR5_11746608	oar3_OAR5_11793513
1406	5	11746608	11793513	11	46906	Gain	oar3_OAR5_11746608	oar3_OAR5_11793513
1407	5	11746608	11789782	10	43175	Loss	oar3_OAR5_11746608	oar3_OAR5_11789782
1408	5	11746608	11789782	10	43175	Loss	oar3_OAR5_11746608	oar3_OAR5_11789782
1409	5	11746608	11789782	10	43175	Loss	oar3_OAR5_11746608	oar3_OAR5_11789782
1410	5	11746608	11789782	10	43175	Loss	oar3_OAR5_11746608	oar3_OAR5_11789782
1411	5	11746608	11789782	10	43175	Loss	oar3_OAR5_11746608	oar3_OAR5_11789782
1412	5	11746608	11793513	11	46906	Gain	oar3_OAR5_11746608	oar3_OAR5_11793513
1413	5	11746608	11793513	11	46906	Loss	oar3_OAR5_11746608	oar3_OAR5_11793513
1414	5	11746608	11789782	10	43175	Loss	oar3_OAR5_11746608	oar3_OAR5_11789782
1415	5	11746608	11789782	10	43175	Loss	oar3_OAR5_11746608	oar3_OAR5_11789782
1416	5	11746608	11793513	11	46906	Gain	oar3_OAR5_11746608	oar3_OAR5_11793513
1417	5	11746608	11789782	10	43175	Loss	oar3_OAR5_11746608	oar3_OAR5_11789782
1418	5	11746608	11789782	10	43175	Loss	oar3_OAR5_11746608	oar3_OAR5_11789782
1419	5	11746608	11789782	10	43175	Loss	oar3_OAR5_11746608	oar3_OAR5_11789782
1420	5	11746608	11789782	10	43175	Loss	oar3_OAR5_11746608	oar3_OAR5_11789782
1421	5	11746608	11789782	10	43175	Loss	oar3_OAR5_11746608	oar3_OAR5_11789782
1422	5	11746608	11793513	11	46906	Gain	oar3_OAR5_11746608	oar3_OAR5_11793513
1423	5	11746608	11789782	10	43175	Loss	oar3_OAR5_11746608	oar3_OAR5_11789782
1424	5	11746608	11793513	11	46906	Gain	oar3_OAR5_11746608	oar3_OAR5_11793513
1425	5	11746608	11789782	10	43175	Loss	oar3_OAR5_11746608	oar3_OAR5_11789782
1426	5	11746608	11793513	11	46906	Gain	oar3_OAR5_11746608	oar3_OAR5_11793513
1427	5	11746608	11789782	10	43175	Loss	oar3_OAR5_11746608	oar3_OAR5_11789782
1428	5	11746608	11793513	11	46906	Gain	oar3_OAR5_11746608	oar3_OAR5_11793513
1429	5	11746608	11789782	10	43175	Loss	oar3_OAR5_11746608	oar3_OAR5_11789782
1430	5	11746608	11789782	10	43175	Loss	oar3_OAR5_11746608	oar3_OAR5_11789782
1431	5	11746608	11789782	10	43175	Loss	oar3_OAR5_11746608	oar3_OAR5_11789782
1432	5	11746608	11789782	10	43175	Loss	oar3_OAR5_11746608	oar3_OAR5_11789782
1433	5	11746608	11789782	10	43175	Loss	oar3_OAR5_11746608	oar3_OAR5_11789782
1434	5	11746608	11789782	10	43175	Loss	oar3_OAR5_11746608	oar3_OAR5_11789782
1435	5	11746608	11789782	10	43175	Loss	oar3_OAR5_11746608	oar3_OAR5_11789782
1436	5	11746608	11793513	11	46906	Gain	oar3_OAR5_11746608	oar3_OAR5_11793513
1437	5	11746608	11793513	11	46906	Gain	oar3_OAR5_11746608	oar3_OAR5_11793513
1438	5	11746608	11793513	11	46906	Gain	oar3_OAR5_11746608	oar3_OAR5_11793513
1439	5	11746608	11789782	10	43175	Loss	oar3_OAR5_11746608	oar3_OAR5_11789782
1440	5	11746608	11789782	10	43175	Loss	oar3_OAR5_11746608	oar3_OAR5_11789782
1441	5	11746608	11789782	10	43175	Loss	oar3_OAR5_11746608	oar3_OAR5_11789782
1442	5	11746608	11789782	10	43175	Loss	oar3_OAR5_11746608	oar3_OAR5_11789782
1443	5	11746608	11789782	10	43175	Loss	oar3_OAR5_11746608	oar3_OAR5_11789782
1444	5	11746608	11789782	10	43175	Loss	oar3_OAR5_11746608	oar3_OAR5_11789782
1445	5	11746608	11789782	10	43175	Loss	oar3_OAR5_11746608	oar3_OAR5_11789782
1446	5	11746608	11789782	10	43175	Loss	oar3_OAR5_11746608	oar3_OAR5_11789782
1447	5	11746608	11789782	10	43175	Loss	oar3_OAR5_11746608	oar3_OAR5_11789782
1448	5	11746608	11789782	10	43175	Loss	oar3_OAR5_11746608	oar3_OAR5_11789782
1449	5	11746608	11789782	10	43175	Loss	oar3_OAR5_11746608	oar3_OAR5_11789782
1450	5	11746608	11793513	11	46906	Gain	oar3_OAR5_11746608	oar3_OAR5_11793513
1451	5	11746608	11789782	10	43175	Loss	oar3_OAR5_11746608	oar3_OAR5_11789782
1452	5	11746608	11789782	10	43175	Loss	oar3_OAR5_11746608	oar3_OAR5_11789782
1453	5	11746608	11789782	10	43175	Loss	oar3_OAR5_11746608	oar3_OAR5_11789782
1454	5	11746608	11789782	10	43175	Loss	oar3_OAR5_11746608	oar3_OAR5_11789782
1455	5	11746608	11789782	10	43175	Loss	oar3_OAR5_11746608	oar3_OAR5_11789782
1456	5	11746608	11793513	11	46906	Gain	oar3_OAR5_11746608	oar3_OAR5_11793513
1457	5	11746608	11789782	10	43175	Loss	oar3_OAR5_11746608	oar3_OAR5_11789782
1458	5	11746608	11789782	10	43175	Loss	oar3_OAR5_11746608	oar3_OAR5_11789782
1459	5	11746608	11789782	10	43175	Loss	oar3_OAR5_11746608	oar3_OAR5_11789782
1460	5	11746608	11789782	10	43175	Loss	oar3_OAR5_11746608	oar3_OAR5_11789782
1461	5	11746608	11789782	10	43175	Loss	oar3_OAR5_11746608	oar3_OAR5_11789782
1462	5	11746608	11793513	11	46906	Gain	oar3_OAR5_11746608	oar3_OAR5_11793513
1463	5	11746608	11789782	10	43175	Loss	oar3_OAR5_11746608	oar3_OAR5_11789782
1464	5	11746608	11789782	10	43175	Loss	oar3_OAR5_11746608	oar3_OAR5_11789782
1465	5	11746608	11789782	10	43175	Loss	oar3_OAR5_11746608	oar3_OAR5_11789782
1466	5	11746608	11789782	10	43175	Loss	oar3_OAR5_11746608	oar3_OAR5_11789782
1467	5	11746608	11789782	10	43175	Loss	oar3_OAR5_11746608	oar3_OAR5_11789782
1468	5	11746608	11789782	10	43175	Loss	oar3_OAR5_11746608	oar3_OAR5_11789782
1469	5	11746608	11789782	10	43175	Loss	oar3_OAR5_11746608	oar3_OAR5_11789782
1470	5	11746608	11789782	10	43175	Loss	oar3_OAR5_11746608	oar3_OAR5_11789782
1471	5	11746608	11789782	10	43175	Loss	oar3_OAR5_11746608	oar3_OAR5_11789782
1472	5	11746608	11789782	10	43175	Loss	oar3_OAR5_11746608	oar3_OAR5_11789782
1473	5	11746608	11789782	10	43175	Loss	oar3_OAR5_11746608	oar3_OAR5_11789782
1474	5	11746608	11789782	10	43175	Loss	oar3_OAR5_11746608	oar3_OAR5_11789782
1475	5	11746608	11789782	10	43175	Loss	oar3_OAR5_11746608	oar3_OAR5_11789782
1476	5	11746608	11789782	10	43175	Loss	oar3_OAR5_11746608	oar3_OAR5_11789782
1477	5	11746608	11789782	10	43175	Loss	oar3_OAR5_11746608	oar3_OAR5_11789782
1478	5	11746608	11789782	10	43175	Loss	oar3_OAR5_11746608	oar3_OAR5_11789782
1479	5	11746608	11789782	10	43175	Loss	oar3_OAR5_11746608	oar3_OAR5_11789782
1480	5	11746608	11789782	10	43175	Loss	oar3_OAR5_11746608	oar3_OAR5_11789782
1481	5	12303705	12313029	14	9325	Loss	oar3_OAR5_12303705	oar3_OAR5_12313029
1482	5	12303705	12311872	12	8168	Loss	oar3_OAR5_12303705	oar3_OAR5_12311872
1483	5	12303705	12311872	12	8168	Loss	oar3_OAR5_12303705	oar3_OAR5_12311872
1484	5	12303705	12311872	12	8168	Loss	oar3_OAR5_12303705	oar3_OAR5_12311872
1485	5	13275560	13331364	20	55805	Loss	oar3_OAR5_13275560	oar3_OAR5_13331364
1486	5	13275560	13322421	18	46862	Loss	oar3_OAR5_13275560	oar3_OAR5_13322421
1487	5	13275560	13331364	20	55805	Loss	oar3_OAR5_13275560	oar3_OAR5_13331364
1488	5	14320525	14337921	10	17397	Loss	oar3_OAR5_14320525	oar3_OAR5_14337921
1489	5	14320525	14356907	14	36383	Loss	oar3_OAR5_14320525	oar3_OAR5_14356907
1490	5	14320525	14365704	17	45180	Loss	oar3_OAR5_14320525	oar3_OAR5_14365704
1491	5	14320525	14356907	14	36383	Loss	oar3_OAR5_14320525	oar3_OAR5_14356907
1492	5	14448688	14460794	10	12107	Loss	oar3_OAR5_14448688	oar3_OAR5_14460794
1493	5	14448688	14523193	35	74506	Loss	oar3_OAR5_14448688	oar3_OAR5_14523193
1494	5	15635592	15688317	12	52726	Loss	oar3_OAR5_15635592	oar3_OAR5_15688317
1495	5	15635592	15688317	12	52726	Loss	oar3_OAR5_15635592	oar3_OAR5_15688317
1496	5	15635592	15688317	12	52726	Loss	oar3_OAR5_15635592	oar3_OAR5_15688317
1497	5	15635592	15688317	12	52726	Loss	oar3_OAR5_15635592	oar3_OAR5_15688317
1498	5	16115157	16226920	40	111764	Loss	oar3_OAR5_16115157	oar3_OAR5_16226920
1499	5	16115157	16158542	18	43386	Loss	oar3_OAR5_16115157	oar3_OAR5_16158542
1500	5	16115157	16239766	42	124610	Loss	oar3_OAR5_16115157	oar3_OAR5_16239766
1501	5	16115157	16136229	11	21073	Loss	oar3_OAR5_16115157	oar3_OAR5_16136229
1502	5	16190705	16218165	11	27461	Loss	oar3_OAR5_16190705	oar3_OAR5_16218165
1503	5	16190705	16216983	10	26279	Loss	oar3_OAR5_16190705	oar3_OAR5_16216983
1504	5	16197209	16218165	10	20957	Loss	oar3_OAR5_16197209	oar3_OAR5_16218165
1505	5	16197209	16218165	10	20957	Loss	oar3_OAR5_16197209	oar3_OAR5_16218165
1506	5	16693197	16763672	34	70476	Loss	oar3_OAR5_16693197	oar3_OAR5_16763672
1507	5	16693197	16712102	11	18906	Loss	oar3_OAR5_16693197	oar3_OAR5_16712102
1508	5	16693197	16712102	11	18906	Loss	oar3_OAR5_16693197	oar3_OAR5_16712102
1509	5	17623821	17661503	13	37683	Loss	oar3_OAR5_17623821	oar3_OAR5_17661503
1510	5	17623821	17661503	13	37683	Loss	oar3_OAR5_17623821	oar3_OAR5_17661503
1511	5	17623821	17661503	13	37683	Loss	oar3_OAR5_17623821	oar3_OAR5_17661503
1512	5	17623821	17653259	11	29439	Loss	oar3_OAR5_17623821	oar3_OAR5_17653259
1513	5	17623821	17653259	11	29439	Loss	oar3_OAR5_17623821	oar3_OAR5_17653259
1514	5	17623821	17661503	13	37683	Loss	oar3_OAR5_17623821	oar3_OAR5_17661503
1515	5	17623821	17680843	18	57023	Loss	oar3_OAR5_17623821	oar3_OAR5_17680843
1516	5	17868416	17934072	22	65657	Loss	oar3_OAR5_17868416	oar3_OAR5_17934072
1517	5	17868416	17894768	10	26353	Loss	oar3_OAR5_17868416	oar3_OAR5_17894768
1518	5	17868416	17942616	23	74201	Loss	oar3_OAR5_17868416	oar3_OAR5_17942616
1519	5	17868416	17942616	23	74201	Loss	oar3_OAR5_17868416	oar3_OAR5_17942616
1520	5	17868416	17942616	23	74201	Loss	oar3_OAR5_17868416	oar3_OAR5_17942616
1521	5	17868416	17894768	10	26353	Loss	oar3_OAR5_17868416	oar3_OAR5_17894768
1522	5	17875099	17934072	21	58974	Loss	oar3_OAR5_17875099	oar3_OAR5_17934072
1523	5	17875099	17902123	11	27025	Loss	oar3_OAR5_17875099	oar3_OAR5_17902123
1524	5	17875099	17915490	13	40392	Loss	oar3_OAR5_17875099	oar3_OAR5_17915490
1525	5	17875099	17942616	22	67518	Loss	oar3_OAR5_17875099	oar3_OAR5_17942616
1526	5	18548980	18591199	14	42220	Loss	oar3_OAR5_18548980	oar3_OAR5_18591199
1527	5	18548980	18588685	12	39706	Loss	oar3_OAR5_18548980	oar3_OAR5_18588685
1528	5	21288212	21331522	14	43311	Loss	OAR5_23930393.1	oar3_OAR5_21331522
1529	5	21288212	21331522	14	43311	Loss	OAR5_23930393.1	oar3_OAR5_21331522
1530	5	22005206	22069611	16	64406	Loss	oar3_OAR5_22005206	oar3_OAR5_22069611
1531	5	22005206	22148918	31	143713	Loss	oar3_OAR5_22005206	oar3_OAR5_22148918
1532	5	25498987	25544636	13	45650	Loss	oar3_OAR5_25498987	oar3_OAR5_25544636
1533	5	25498987	25549394	15	50408	Loss	oar3_OAR5_25498987	oar3_OAR5_25549394
1534	5	31060489	31146486	18	85998	Gain	oar3_OAR5_31060489	oar3_OAR5_31146486
1535	5	31060489	31159948	19	99460	Gain	oar3_OAR5_31060489	oar3_OAR5_31159948
1536	5	35764065	35816109	16	52045	Loss	oar3_OAR5_35764065	oar3_OAR5_35816109
1537	5	35764065	35811306	15	47242	Loss	oar3_OAR5_35764065	s03988.1
1538	5	35764065	35811306	15	47242	Loss	oar3_OAR5_35764065	s03988.1
1539	5	35764065	35816109	16	52045	Loss	oar3_OAR5_35764065	oar3_OAR5_35816109
1540	5	35764065	35816109	16	52045	Loss	oar3_OAR5_35764065	oar3_OAR5_35816109
1541	5	35764065	35811306	15	47242	Loss	oar3_OAR5_35764065	s03988.1
1542	5	35764065	35804466	14	40402	Loss	oar3_OAR5_35764065	s18211.1
1543	5	38865621	38938191	16	72571	Loss	oar3_OAR5_38865621	oar3_OAR5_38938191
1544	5	38865621	38979417	22	113797	Loss	oar3_OAR5_38865621	oar3_OAR5_38979417
1545	5	38973944	39095642	17	121699	Gain	oar3_OAR5_38973944	oar3_OAR5_39095642
1546	5	38973944	39095642	17	121699	Gain	oar3_OAR5_38973944	oar3_OAR5_39095642
1547	5	39181048	39289546	28	108499	Loss	oar3_OAR5_39181048	oar3_OAR5_39289546
1548	5	39181048	39289546	28	108499	Loss	oar3_OAR5_39181048	oar3_OAR5_39289546
1549	5	39181048	39289546	28	108499	Loss	oar3_OAR5_39181048	oar3_OAR5_39289546
1550	5	39181048	39289328	26	108281	Loss	oar3_OAR5_39181048	oar3_OAR5_39289328
1551	5	39181048	39289546	28	108499	Loss	oar3_OAR5_39181048	oar3_OAR5_39289546
1552	5	39181048	39289328	26	108281	Loss	oar3_OAR5_39181048	oar3_OAR5_39289328
1553	5	39181048	39289546	28	108499	Loss	oar3_OAR5_39181048	oar3_OAR5_39289546
1554	5	39181048	39289546	28	108499	Loss	oar3_OAR5_39181048	oar3_OAR5_39289546
1555	5	39181048	39289328	26	108281	Loss	oar3_OAR5_39181048	oar3_OAR5_39289328
1556	5	39181048	39289328	26	108281	Loss	oar3_OAR5_39181048	oar3_OAR5_39289328
1557	5	39181048	39289081	25	108034	Loss	oar3_OAR5_39181048	oar3_OAR5_39289081
1558	5	39184107	39289081	24	104975	Loss	oar3_OAR5_39184107	oar3_OAR5_39289081
1559	5	39184107	39289328	25	105222	Loss	oar3_OAR5_39184107	oar3_OAR5_39289328
1560	5	39184107	39289328	25	105222	Loss	oar3_OAR5_39184107	oar3_OAR5_39289328
1561	5	39184107	39289328	25	105222	Loss	oar3_OAR5_39184107	oar3_OAR5_39289328
1562	5	40522713	40582453	18	59741	Loss	oar3_OAR5_40522713	oar3_OAR5_40582453
1563	5	40522713	40570371	14	47659	Loss	oar3_OAR5_40522713	oar3_OAR5_40570371
1564	5	40559403	40606479	14	47077	Loss	oar3_OAR5_40559403	oar3_OAR5_40606479
1565	5	40559403	40582453	11	23051	Loss	oar3_OAR5_40559403	oar3_OAR5_40582453
1566	5	40559403	41015980	102	456578	Loss	oar3_OAR5_40559403	oar3_OAR5_41015980
1567	5	40931131	41046405	25	115275	Loss	oar3_OAR5_40931131	oar3_OAR5_41046405
1568	5	40931131	41046405	25	115275	Loss	oar3_OAR5_40931131	oar3_OAR5_41046405
1569	5	45223865	45284282	13	60418	Loss	oar3_OAR5_45223865	oar3_OAR5_45284282
1570	5	45223865	45284282	13	60418	Loss	oar3_OAR5_45223865	oar3_OAR5_45284282
1571	5	45223865	45284282	13	60418	Loss	oar3_OAR5_45223865	oar3_OAR5_45284282
1572	5	45223865	45284282	13	60418	Loss	oar3_OAR5_45223865	oar3_OAR5_45284282
1573	5	45223865	45284282	13	60418	Loss	oar3_OAR5_45223865	oar3_OAR5_45284282
1574	5	45223865	45284282	13	60418	Loss	oar3_OAR5_45223865	oar3_OAR5_45284282
1575	5	45223865	45284282	13	60418	Loss	oar3_OAR5_45223865	oar3_OAR5_45284282
1576	5	45223865	45293847	15	69983	Loss	oar3_OAR5_45223865	oar3_OAR5_45293847
1577	5	45223865	45284282	13	60418	Loss	oar3_OAR5_45223865	oar3_OAR5_45284282
1578	5	45223865	45284282	13	60418	Loss	oar3_OAR5_45223865	oar3_OAR5_45284282
1579	5	45223865	45284282	13	60418	Loss	oar3_OAR5_45223865	oar3_OAR5_45284282
1580	5	45229168	45284282	12	55115	Loss	oar3_OAR5_45229168	oar3_OAR5_45284282
1581	5	45229168	45276890	10	47723	Loss	oar3_OAR5_45229168	oar3_OAR5_45276890
1582	5	49326607	49355841	17	29235	Gain	oar3_OAR5_49326607	oar3_OAR5_49355841
1583	5	49326607	49346970	12	20364	Gain	oar3_OAR5_49326607	oar3_OAR5_49346970
1584	5	74941245	75040038	22	98794	Loss	oar3_OAR5_74941245	oar3_OAR5_75040038
1585	5	74941245	75040497	23	99253	Loss	oar3_OAR5_74941245	oar3_OAR5_75040497
1586	5	81599273	81657032	10	57760	Loss	oar3_OAR5_81599273	oar3_OAR5_81657032
1587	5	81599273	81657032	10	57760	Loss	oar3_OAR5_81599273	oar3_OAR5_81657032
1588	5	81945509	82142502	38	196994	Loss	oar3_OAR5_81945509	oar3_OAR5_82142502
1589	5	81945509	82233575	54	288067	Loss	oar3_OAR5_81945509	oar3_OAR5_82233575
1590	5	82439388	82515831	17	76444	Loss	s20546.1	oar3_OAR5_82515831
1591	5	82439388	82655787	42	216400	Loss	s20546.1	OAR5_90799900_X.1
1592	5	82512040	82639450	24	127411	Loss	oar3_OAR5_82512040	oar3_OAR5_82639450
1593	5	82512040	82639450	24	127411	Loss	oar3_OAR5_82512040	oar3_OAR5_82639450
1594	5	82512040	82710289	35	198250	Loss	oar3_OAR5_82512040	oar3_OAR5_82710289
1595	5	82512040	82710289	35	198250	Loss	oar3_OAR5_82512040	oar3_OAR5_82710289
1596	5	82512040	82710289	35	198250	Loss	oar3_OAR5_82512040	oar3_OAR5_82710289
1597	5	82512040	82710289	35	198250	Loss	oar3_OAR5_82512040	oar3_OAR5_82710289
1598	5	82512040	82710289	35	198250	Loss	oar3_OAR5_82512040	oar3_OAR5_82710289
1599	5	82512040	82710289	35	198250	Loss	oar3_OAR5_82512040	oar3_OAR5_82710289
1600	5	82512040	82710289	35	198250	Loss	oar3_OAR5_82512040	oar3_OAR5_82710289
1601	5	82512040	82710289	35	198250	Loss	oar3_OAR5_82512040	oar3_OAR5_82710289
1602	5	82512040	82710289	35	198250	Loss	oar3_OAR5_82512040	oar3_OAR5_82710289
1603	5	82581486	82764143	33	182658	Gain	oar3_OAR5_82581486	oar3_OAR5_82764143
1604	5	82581486	82645371	14	63886	Loss	oar3_OAR5_82581486	oar3_OAR5_82645371
1605	5	82581486	82798980	41	217495	Gain	oar3_OAR5_82581486	oar3_OAR5_82798980
1606	5	82983518	83123224	23	139707	Gain	oar3_OAR5_82983518	oar3_OAR5_83123224
1607	5	82983518	83123224	23	139707	Gain	oar3_OAR5_82983518	oar3_OAR5_83123224
1608	5	82983518	83223849	43	240332	Gain	oar3_OAR5_82983518	oar3_OAR5_83223849
1609	5	82983518	83223849	43	240332	Gain	oar3_OAR5_82983518	oar3_OAR5_83223849
1610	5	82983518	83123224	23	139707	Gain	oar3_OAR5_82983518	oar3_OAR5_83123224
1611	5	82983518	83123224	23	139707	Gain	oar3_OAR5_82983518	oar3_OAR5_83123224
1612	5	83007457	83223849	40	216393	Gain	oar3_OAR5_83007457	oar3_OAR5_83223849
1613	5	83007457	83123224	20	115768	Gain	oar3_OAR5_83007457	oar3_OAR5_83123224
1614	5	83007457	83123224	20	115768	Gain	oar3_OAR5_83007457	oar3_OAR5_83123224
1615	5	83007457	83123224	20	115768	Gain	oar3_OAR5_83007457	oar3_OAR5_83123224
1616	5	83007457	83123224	20	115768	Gain	oar3_OAR5_83007457	oar3_OAR5_83123224
1617	5	83007457	83123224	20	115768	Gain	oar3_OAR5_83007457	oar3_OAR5_83123224
1618	5	83007457	83173647	30	166191	Gain	oar3_OAR5_83007457	oar3_OAR5_83173647
1619	5	83007457	83213540	39	206084	Gain	oar3_OAR5_83007457	oar3_OAR5_83213540
1620	5	83086980	83213540	27	126561	Gain	oar3_OAR5_83086980	oar3_OAR5_83213540
1621	5	83086980	83223849	28	136870	Gain	oar3_OAR5_83086980	oar3_OAR5_83223849
1622	5	83145537	83213540	16	68004	Loss	oar3_OAR5_83145537	oar3_OAR5_83213540
1623	5	83145537	83213540	16	68004	Loss	oar3_OAR5_83145537	oar3_OAR5_83213540
1624	5	83145537	83213540	16	68004	Loss	oar3_OAR5_83145537	oar3_OAR5_83213540
1625	5	83145537	83210928	15	65392	Loss	oar3_OAR5_83145537	oar3_OAR5_83210928
1626	5	83145537	83213540	16	68004	Loss	oar3_OAR5_83145537	oar3_OAR5_83213540
1627	5	83145537	83213540	16	68004	Loss	oar3_OAR5_83145537	oar3_OAR5_83213540
1628	5	83145537	83210928	15	65392	Loss	oar3_OAR5_83145537	oar3_OAR5_83210928
1629	5	83145537	83213540	16	68004	Loss	oar3_OAR5_83145537	oar3_OAR5_83213540
1630	5	83145537	83213540	16	68004	Loss	oar3_OAR5_83145537	oar3_OAR5_83213540
1631	5	83145537	83210928	15	65392	Loss	oar3_OAR5_83145537	oar3_OAR5_83210928
1632	5	83145537	83213540	16	68004	Loss	oar3_OAR5_83145537	oar3_OAR5_83213540
1633	5	83145537	83213540	16	68004	Loss	oar3_OAR5_83145537	oar3_OAR5_83213540
1634	5	83145537	83210928	15	65392	Loss	oar3_OAR5_83145537	oar3_OAR5_83210928
1635	5	83145537	83213540	16	68004	Loss	oar3_OAR5_83145537	oar3_OAR5_83213540
1636	5	83145537	83210928	15	65392	Loss	oar3_OAR5_83145537	oar3_OAR5_83210928
1637	5	83145537	83210928	15	65392	Loss	oar3_OAR5_83145537	oar3_OAR5_83210928
1638	5	83145537	83213540	16	68004	Loss	oar3_OAR5_83145537	oar3_OAR5_83213540
1639	5	83145537	83213540	16	68004	Loss	oar3_OAR5_83145537	oar3_OAR5_83213540
1640	5	83145537	83213540	16	68004	Loss	oar3_OAR5_83145537	oar3_OAR5_83213540
1641	5	83145537	83213540	16	68004	Loss	oar3_OAR5_83145537	oar3_OAR5_83213540
1642	5	100531576	100563214	10	31639	Loss	oar3_OAR5_100531576	oar3_OAR5_100563214
1643	5	100531576	100600809	18	69234	Loss	oar3_OAR5_100531576	oar3_OAR5_100600809
1644	5	100531576	100592150	15	60575	Loss	oar3_OAR5_100531576	oar3_OAR5_100592150
1645	6	8361777	8418136	12	56360	Gain	oar3_OAR6_8361777	oar3_OAR6_8418136
1646	6	8361777	8403366	11	41590	Gain	oar3_OAR6_8361777	oar3_OAR6_8403366
1647	6	8361777	8403366	11	41590	Gain	oar3_OAR6_8361777	oar3_OAR6_8403366
1648	6	8361777	8418136	12	56360	Gain	oar3_OAR6_8361777	oar3_OAR6_8418136
1649	6	9263427	9376391	17	112965	Gain	oar3_OAR6_9263427	oar3_OAR6_9376391
1650	6	9263427	9352022	14	88596	Loss	oar3_OAR6_9263427	oar3_OAR6_9352022
1651	6	9881432	9959750	17	78319	Loss	oar3_OAR6_9881432	oar3_OAR6_9959750
1652	6	9881432	9954011	16	72580	Loss	oar3_OAR6_9881432	oar3_OAR6_9954011
1653	6	26107965	26151810	13	43846	Loss	oar3_OAR6_26107965	oar3_OAR6_26151810
1654	6	26107965	26149712	12	41748	Loss	oar3_OAR6_26107965	oar3_OAR6_26149712
1655	6	27678995	27730301	14	51307	Loss	oar3_OAR6_27678995	oar3_OAR6_27730301
1656	6	27678995	27730301	14	51307	Loss	oar3_OAR6_27678995	oar3_OAR6_27730301
1657	6	28071504	28107083	13	35580	Gain	OAR6_31875383.1	oar3_OAR6_28107083
1658	6	28071504	28107083	13	35580	Gain	OAR6_31875383.1	oar3_OAR6_28107083
1659	6	28071504	28107083	13	35580	Gain	OAR6_31875383.1	oar3_OAR6_28107083
1660	6	28071504	28132916	19	61413	Gain	OAR6_31875383.1	oar3_OAR6_28132916
1661	6	28071504	28107083	13	35580	Gain	OAR6_31875383.1	oar3_OAR6_28107083
1662	6	31935383	32003529	14	68147	Loss	oar3_OAR6_31935383	oar3_OAR6_32003529
1663	6	31935383	32051063	26	115681	Loss	oar3_OAR6_31935383	oar3_OAR6_32051063
1664	6	31954524	32012531	12	58008	Gain	oar3_OAR6_31954524	oar3_OAR6_32012531
1665	6	31954524	32051063	22	96540	Loss	oar3_OAR6_31954524	oar3_OAR6_32051063
1666	6	31954524	32051063	22	96540	Loss	oar3_OAR6_31954524	oar3_OAR6_32051063
1667	6	33936530	34033581	19	97052	Gain	oar3_OAR6_33936530	oar3_OAR6_34033581
1668	6	33936530	34033581	19	97052	Gain	oar3_OAR6_33936530	oar3_OAR6_34033581
1669	6	47431831	47510132	17	78302	Gain	oar3_OAR6_47431831	oar3_OAR6_47510132
1670	6	47431831	47510132	17	78302	Gain	oar3_OAR6_47431831	oar3_OAR6_47510132
1671	6	51569524	51647817	17	78294	Gain	oar3_OAR6_51569524	oar3_OAR6_51647817
1672	6	51569524	51620577	10	51054	Gain	oar3_OAR6_51569524	OAR6_56978564.1
1673	6	51569524	51647817	17	78294	Gain	oar3_OAR6_51569524	oar3_OAR6_51647817
1674	6	51569524	51650705	18	81182	Gain	oar3_OAR6_51569524	OAR6_57008797.1
1675	6	52062551	52101808	10	39258	Loss	oar3_OAR6_52062551	oar3_OAR6_52101808
1676	6	52062551	52101808	10	39258	Loss	oar3_OAR6_52062551	oar3_OAR6_52101808
1677	6	52062551	52101808	10	39258	Loss	oar3_OAR6_52062551	oar3_OAR6_52101808
1678	6	53995243	54160224	37	164982	Gain	OAR6_59327164.1	oar3_OAR6_54160224
1679	6	53995243	54329506	69	334264	Gain	OAR6_59327164.1	oar3_OAR6_54329506
1680	6	54089078	54147595	17	58518	Loss	oar3_OAR6_54089078	oar3_OAR6_54147595
1681	6	54089078	54230226	32	141149	Loss	oar3_OAR6_54089078	oar3_OAR6_54230226
1682	6	59074588	59099546	15	24959	Loss	oar3_OAR6_59074588	oar3_OAR6_59099546
1683	6	59074588	59111256	17	36669	Loss	oar3_OAR6_59074588	oar3_OAR6_59111256
1684	6	59074588	59111256	17	36669	Loss	oar3_OAR6_59074588	oar3_OAR6_59111256
1685	6	74081915	74177681	21	95767	Gain	oar3_OAR6_74081915	oar3_OAR6_74177681
1686	6	74081915	74192520	25	110606	Loss	oar3_OAR6_74081915	oar3_OAR6_74192520
1687	6	74125316	74192520	16	67205	Gain	oar3_OAR6_74125316	oar3_OAR6_74192520
1688	6	74125316	74192520	16	67205	Gain	oar3_OAR6_74125316	oar3_OAR6_74192520
1689	6	74125316	74177681	12	52366	Gain	oar3_OAR6_74125316	oar3_OAR6_74177681
1690	6	74125316	74177681	12	52366	Gain	oar3_OAR6_74125316	oar3_OAR6_74177681
1691	6	74125316	74192520	16	67205	Gain	oar3_OAR6_74125316	oar3_OAR6_74192520
1692	6	74125316	74192520	16	67205	Gain	oar3_OAR6_74125316	oar3_OAR6_74192520
1693	6	74125316	74192520	16	67205	Gain	oar3_OAR6_74125316	oar3_OAR6_74192520
1694	6	74125316	74177681	12	52366	Gain	oar3_OAR6_74125316	oar3_OAR6_74177681
1695	6	74125316	74177681	12	52366	Gain	oar3_OAR6_74125316	oar3_OAR6_74177681
1696	6	74125316	74192520	16	67205	Gain	oar3_OAR6_74125316	oar3_OAR6_74192520
1697	6	74125316	74192520	16	67205	Gain	oar3_OAR6_74125316	oar3_OAR6_74192520
1698	6	74125316	74192520	16	67205	Gain	oar3_OAR6_74125316	oar3_OAR6_74192520
1699	6	74125316	74192520	16	67205	Gain	oar3_OAR6_74125316	oar3_OAR6_74192520
1700	6	74125316	74177681	12	52366	Gain	oar3_OAR6_74125316	oar3_OAR6_74177681
1701	6	74125316	74173229	11	47914	Gain	oar3_OAR6_74125316	OAR6_80977647.1
1702	6	75102390	75186078	21	83689	Loss	oar3_OAR6_75102390	oar3_OAR6_75186078
1703	6	75102390	75146166	12	43777	Loss	oar3_OAR6_75102390	oar3_OAR6_75146166
1704	6	75102390	75712180	111	609791	Loss	oar3_OAR6_75102390	oar3_OAR6_75712180
1705	6	75102390	75186078	21	83689	Loss	oar3_OAR6_75102390	oar3_OAR6_75186078
1706	6	75641518	75679413	10	37896	Loss	oar3_OAR6_75641518	oar3_OAR6_75679413
1707	6	75641518	75679413	10	37896	Loss	oar3_OAR6_75641518	oar3_OAR6_75679413
1708	6	75641518	75679413	10	37896	Loss	oar3_OAR6_75641518	oar3_OAR6_75679413
1709	6	75641518	75712180	16	70663	Loss	oar3_OAR6_75641518	oar3_OAR6_75712180
1710	6	75641518	75679413	10	37896	Loss	oar3_OAR6_75641518	oar3_OAR6_75679413
1711	6	75982498	76015740	11	33243	Loss	OAR6_82942240.1	oar3_OAR6_76015740
1712	6	75982498	76043555	17	61058	Loss	OAR6_82942240.1	oar3_OAR6_76043555
1713	6	76200821	76347501	33	146681	Loss	oar3_OAR6_76200821	oar3_OAR6_76347501
1714	6	76200821	76387406	41	186586	Loss	oar3_OAR6_76200821	oar3_OAR6_76387406
1715	6	76269440	76343500	22	74061	Loss	oar3_OAR6_76269440	oar3_OAR6_76343500
1716	6	76269440	76359692	24	90253	Loss	oar3_OAR6_76269440	oar3_OAR6_76359692
1717	6	76315999	76347501	11	31503	Gain	oar3_OAR6_76315999	oar3_OAR6_76347501
1718	6	76315999	76347501	11	31503	Gain	oar3_OAR6_76315999	oar3_OAR6_76347501
1719	6	76315999	76347501	11	31503	Gain	oar3_OAR6_76315999	oar3_OAR6_76347501
1720	6	76840017	76891750	13	51734	Loss	oar3_OAR6_76840017	oar3_OAR6_76891750
1721	6	76840017	76891750	13	51734	Loss	oar3_OAR6_76840017	oar3_OAR6_76891750
1722	6	78133133	78194969	13	61837	Loss	oar3_OAR6_78133133	oar3_OAR6_78194969
1723	6	78133133	78194969	13	61837	Loss	oar3_OAR6_78133133	oar3_OAR6_78194969
1724	6	78133133	78224634	16	91502	Loss	oar3_OAR6_78133133	oar3_OAR6_78224634
1725	6	78411200	78486721	18	75522	Gain	oar3_OAR6_78411200	oar3_OAR6_78486721
1726	6	78411200	78469602	15	58403	Gain	oar3_OAR6_78411200	oar3_OAR6_78469602
1727	6	78632929	78818881	34	185953	Gain	oar3_OAR6_78632929	OAR6_86124264.1
1728	6	78632929	78840549	38	207621	Gain	oar3_OAR6_78632929	oar3_OAR6_78840549
1729	6	78632929	78689280	13	56352	Gain	oar3_OAR6_78632929	oar3_OAR6_78689280
1730	6	78632929	78716771	16	83843	Gain	oar3_OAR6_78632929	oar3_OAR6_78716771
1731	6	78910488	79306766	73	396279	Gain	oar3_OAR6_78910488	oar3_OAR6_79306766
1732	6	78910488	79815211	163	904724	Gain	oar3_OAR6_78910488	oar3_OAR6_79815211
1733	6	79371417	79411548	11	40132	Loss	oar3_OAR6_79371417	oar3_OAR6_79411548
1734	6	79371417	79458027	19	86611	Loss	oar3_OAR6_79371417	oar3_OAR6_79458027
1735	6	79680738	79798889	28	118152	Loss	oar3_OAR6_79680738	oar3_OAR6_79798889
1736	6	79680738	79754988	18	74251	Loss	oar3_OAR6_79680738	oar3_OAR6_79754988
1737	6	79978198	80125062	30	146865	Loss	OAR6_87360405.1	oar3_OAR6_80125062
1738	6	79978198	80050416	17	72219	Loss	OAR6_87360405.1	oar3_OAR6_80050416
1739	6	79978198	80470779	93	492582	Loss	OAR6_87360405.1	oar3_OAR6_80470779
1740	6	79978198	80050416	17	72219	Loss	OAR6_87360405.1	oar3_OAR6_80050416
1741	6	80470424	80500075	11	29652	Loss	oar3_OAR6_80470424	OAR6_87886231.1
1742	6	80470424	80500075	11	29652	Loss	oar3_OAR6_80470424	OAR6_87886231.1
1743	6	80470424	80500075	11	29652	Loss	oar3_OAR6_80470424	OAR6_87886231.1
1744	6	80706145	80734590	10	28446	Loss	oar3_OAR6_80706145	oar3_OAR6_80734590
1745	6	80706145	80760067	16	53923	Loss	oar3_OAR6_80706145	oar3_OAR6_80760067
1746	6	80706145	80873630	45	167486	Loss	oar3_OAR6_80706145	oar3_OAR6_80873630
1747	6	112340990	112355998	10	15009	Loss	oar3_OAR6_112340990	oar3_OAR6_112355998
1748	6	112340990	112367532	11	26543	Loss	oar3_OAR6_112340990	oar3_OAR6_112367532
1749	6	112340990	112369810	14	28821	Loss	oar3_OAR6_112340990	oar3_OAR6_112369810
1750	6	112343738	112369810	10	26073	Loss	oar3_OAR6_112343738	oar3_OAR6_112369810
1751	6	112343738	112369810	10	26073	Loss	oar3_OAR6_112343738	oar3_OAR6_112369810
1752	6	113927411	114007190	39	79780	Loss	oar3_OAR6_113927411	oar3_OAR6_114007190
1753	6	113927411	113947186	11	19776	Loss	oar3_OAR6_113927411	oar3_OAR6_113947186
1754	6	113927411	113957987	15	30577	Loss	oar3_OAR6_113927411	s36182.1
1755	6	113927411	113957987	15	30577	Loss	oar3_OAR6_113927411	s36182.1
1756	6	113927411	113963401	17	35991	Loss	oar3_OAR6_113927411	oar3_OAR6_113963401
1757	6	113927411	113950389	13	22979	Loss	oar3_OAR6_113927411	oar3_OAR6_113950389
1758	6	113927411	113947186	11	19776	Loss	oar3_OAR6_113927411	oar3_OAR6_113947186
1759	6	113927411	113947186	11	19776	Loss	oar3_OAR6_113927411	oar3_OAR6_113947186
1760	6	113927411	113957987	15	30577	Loss	oar3_OAR6_113927411	s36182.1
1761	6	113927411	113963401	17	35991	Loss	oar3_OAR6_113927411	oar3_OAR6_113963401
1762	6	113927411	113963401	17	35991	Loss	oar3_OAR6_113927411	oar3_OAR6_113963401
1763	6	113927411	114014792	41	87382	Loss	oar3_OAR6_113927411	oar3_OAR6_114014792
1764	6	113927411	113947186	11	19776	Loss	oar3_OAR6_113927411	oar3_OAR6_113947186
1765	6	113927411	113957987	15	30577	Loss	oar3_OAR6_113927411	s36182.1
1766	6	113927411	113950389	13	22979	Loss	oar3_OAR6_113927411	oar3_OAR6_113950389
1767	6	113927411	113950389	13	22979	Loss	oar3_OAR6_113927411	oar3_OAR6_113950389
1768	6	113927411	113950389	13	22979	Loss	oar3_OAR6_113927411	oar3_OAR6_113950389
1769	6	113999006	114007190	11	8185	Loss	oar3_OAR6_113999006	oar3_OAR6_114007190
1770	6	113999006	114007190	11	8185	Loss	oar3_OAR6_113999006	oar3_OAR6_114007190
1771	6	114741394	114796803	15	55410	Loss	oar3_OAR6_114741394	oar3_OAR6_114796803
1772	6	114741394	114839511	24	98118	Loss	oar3_OAR6_114741394	oar3_OAR6_114839511
1773	6	114766027	114869796	24	103770	Loss	oar3_OAR6_114766027	oar3_OAR6_114869796
1774	6	114766027	114869796	24	103770	Loss	oar3_OAR6_114766027	oar3_OAR6_114869796
1775	6	114999642	115037390	17	37749	Loss	oar3_OAR6_114999642	oar3_OAR6_115037390
1776	6	114999642	115058842	23	59201	Loss	oar3_OAR6_114999642	oar3_OAR6_115058842
1777	6	114999642	115041496	19	41855	Loss	oar3_OAR6_114999642	oar3_OAR6_115041496
1778	6	115324704	115438149	23	113446	Loss	oar3_OAR6_115324704	oar3_OAR6_115438149
1779	6	115324704	115438149	23	113446	Loss	oar3_OAR6_115324704	oar3_OAR6_115438149
1780	6	115324704	115438149	23	113446	Loss	oar3_OAR6_115324704	oar3_OAR6_115438149
1781	6	116075081	116125823	14	50743	Loss	oar3_OAR6_116075081	oar3_OAR6_116125823
1782	6	116075081	116170247	17	95167	Loss	oar3_OAR6_116075081	oar3_OAR6_116170247
1783	6	116440663	116603981	23	163319	Loss	oar3_OAR6_116440663	oar3_OAR6_116603981
1784	6	116440663	116912203	73	471541	Loss	oar3_OAR6_116440663	oar3_OAR6_116912203
1785	6	116440663	116668852	29	228190	Loss	oar3_OAR6_116440663	s74824.1
1786	6	116440663	116603981	23	163319	Loss	oar3_OAR6_116440663	oar3_OAR6_116603981
1787	6	116440663	116603981	23	163319	Loss	oar3_OAR6_116440663	oar3_OAR6_116603981
1788	6	116523914	116603981	11	80068	Loss	oar3_OAR6_116523914	oar3_OAR6_116603981
1789	6	116523914	116603981	11	80068	Loss	oar3_OAR6_116523914	oar3_OAR6_116603981
1790	6	116523914	116603981	11	80068	Loss	oar3_OAR6_116523914	oar3_OAR6_116603981
1791	6	116523914	116603981	11	80068	Loss	oar3_OAR6_116523914	oar3_OAR6_116603981
1792	7	96461	263275	33	166815	Gain	oar3_OAR7_96461	oar3_OAR7_263275
1793	7	96461	263275	33	166815	Gain	oar3_OAR7_96461	oar3_OAR7_263275
1794	7	2150890	2195850	10	44961	Gain	OAR7_1859820.1	oar3_OAR7_2195850
1795	7	2150890	2195850	10	44961	Gain	OAR7_1859820.1	oar3_OAR7_2195850
1796	7	18383503	18432646	13	49144	Gain	oar3_OAR7_18383503	oar3_OAR7_18432646
1797	7	18383503	18425283	11	41781	Gain	oar3_OAR7_18383503	oar3_OAR7_18425283
1798	7	18392590	18432646	12	40057	Gain	oar3_OAR7_18392590	oar3_OAR7_18432646
1799	7	18392590	18425283	10	32694	Gain	oar3_OAR7_18392590	oar3_OAR7_18425283
1800	7	18392590	18425283	10	32694	Gain	oar3_OAR7_18392590	oar3_OAR7_18425283
1801	7	18392590	18425283	10	32694	Gain	oar3_OAR7_18392590	oar3_OAR7_18425283
1802	7	20689379	20720618	14	31240	Loss	oar3_OAR7_20689379	oar3_OAR7_20720618
1803	7	20689379	20720618	14	31240	Loss	oar3_OAR7_20689379	oar3_OAR7_20720618
1804	7	21026240	21037922	13	11683	Loss	oar3_OAR7_21026240	oar3_OAR7_21037922
1805	7	21026240	21037922	13	11683	Loss	oar3_OAR7_21026240	oar3_OAR7_21037922
1806	7	21026240	21036310	12	10071	Loss	oar3_OAR7_21026240	oar3_OAR7_21036310
1807	7	21026240	21037922	13	11683	Loss	oar3_OAR7_21026240	oar3_OAR7_21037922
1808	7	22342026	22383898	11	41873	Loss	oar3_OAR7_22342026	oar3_OAR7_22383898
1809	7	22342026	22383898	11	41873	Loss	oar3_OAR7_22342026	oar3_OAR7_22383898
1810	7	22342026	22581939	39	239914	Gain	oar3_OAR7_22342026	oar3_OAR7_22581939
1811	7	22342026	22425619	17	83594	Loss	oar3_OAR7_22342026	oar3_OAR7_22425619
1812	7	22342026	22622222	46	280197	Gain	oar3_OAR7_22342026	oar3_OAR7_22622222
1813	7	22342026	22391441	13	49416	Gain	oar3_OAR7_22342026	oar3_OAR7_22391441
1814	7	22342026	22433962	19	91937	Gain	oar3_OAR7_22342026	oar3_OAR7_22433962
1815	7	22342026	22652143	50	310118	Gain	oar3_OAR7_22342026	oar3_OAR7_22652143
1816	7	22357012	22398930	11	41919	Loss	oar3_OAR7_22357012	oar3_OAR7_22398930
1817	7	22357012	22425619	13	68608	Loss	oar3_OAR7_22357012	oar3_OAR7_22425619
1818	7	22357012	22421672	12	64661	Loss	oar3_OAR7_22357012	oar3_OAR7_22421672
1819	7	22357012	22421672	12	64661	Loss	oar3_OAR7_22357012	oar3_OAR7_22421672
1820	7	22357012	22425619	13	68608	Loss	oar3_OAR7_22357012	oar3_OAR7_22425619
1821	7	22357012	22394881	10	37870	Loss	oar3_OAR7_22357012	oar3_OAR7_22394881
1822	7	22361675	22425619	12	63945	Loss	oar3_OAR7_22361675	oar3_OAR7_22425619
1823	7	22361675	22398930	10	37256	Loss	oar3_OAR7_22361675	oar3_OAR7_22398930
1824	7	22363284	22433962	12	70679	Gain	oar3_OAR7_22363284	oar3_OAR7_22433962
1825	7	22363284	22425619	10	62336	Loss	oar3_OAR7_22363284	oar3_OAR7_22425619
1826	7	22371990	22450120	14	78131	Gain	oar3_OAR7_22371990	oar3_OAR7_22450120
1827	7	22371990	22433962	10	61973	Gain	oar3_OAR7_22371990	oar3_OAR7_22433962
1828	7	22371990	22433962	10	61973	Gain	oar3_OAR7_22371990	oar3_OAR7_22433962
1829	7	22371990	22433962	10	61973	Gain	oar3_OAR7_22371990	oar3_OAR7_22433962
1830	7	22383898	22470603	17	86706	Gain	oar3_OAR7_22383898	oar3_OAR7_22470603
1831	7	22383898	22622222	36	238325	Gain	oar3_OAR7_22383898	oar3_OAR7_22622222
1832	7	22421672	22470603	12	48932	Gain	oar3_OAR7_22421672	oar3_OAR7_22470603
1833	7	22421672	22476125	14	54454	Gain	oar3_OAR7_22421672	oar3_OAR7_22476125
1834	7	22432145	22470603	10	38459	Gain	oar3_OAR7_22432145	oar3_OAR7_22470603
1835	7	22432145	22559914	19	127770	Gain	oar3_OAR7_22432145	oar3_OAR7_22559914
1836	7	22432145	22581939	22	149795	Gain	oar3_OAR7_22432145	oar3_OAR7_22581939
1837	7	22432145	22470603	10	38459	Gain	oar3_OAR7_22432145	oar3_OAR7_22470603
1838	7	22446317	22615172	23	168856	Gain	oar3_OAR7_22446317	oar3_OAR7_22615172
1839	7	22446317	22601313	21	154997	Gain	oar3_OAR7_22446317	oar3_OAR7_22601313
1840	7	22446317	22606074	22	159758	Gain	oar3_OAR7_22446317	oar3_OAR7_22606074
1841	7	22510974	22615172	13	104199	Gain	oar3_OAR7_22510974	oar3_OAR7_22615172
1842	7	22510974	22606074	12	95101	Gain	oar3_OAR7_22510974	oar3_OAR7_22606074
1843	7	22510974	22606074	12	95101	Gain	oar3_OAR7_22510974	oar3_OAR7_22606074
1844	7	22510974	22638714	16	127741	Gain	oar3_OAR7_22510974	oar3_OAR7_22638714
1845	7	22510974	22615172	13	104199	Gain	oar3_OAR7_22510974	oar3_OAR7_22615172
1846	7	22510974	22638714	16	127741	Gain	oar3_OAR7_22510974	oar3_OAR7_22638714
1847	7	22534545	22606074	11	71530	Gain	oar3_OAR7_22534545	oar3_OAR7_22606074
1848	7	22534545	22638714	15	104170	Gain	oar3_OAR7_22534545	oar3_OAR7_22638714
1849	7	22574363	22638714	11	64352	Gain	oar3_OAR7_22574363	oar3_OAR7_22638714
1850	7	22574363	22622222	10	47860	Gain	oar3_OAR7_22574363	oar3_OAR7_22622222
1851	7	22574363	22622222	10	47860	Gain	oar3_OAR7_22574363	oar3_OAR7_22622222
1852	7	22574363	22652143	14	77781	Gain	oar3_OAR7_22574363	oar3_OAR7_22652143
1853	7	22712638	22741247	10	28610	Loss	oar3_OAR7_22712638	oar3_OAR7_22741247
1854	7	22712638	22741247	10	28610	Loss	oar3_OAR7_22712638	oar3_OAR7_22741247
1855	7	22712638	22741247	10	28610	Loss	oar3_OAR7_22712638	oar3_OAR7_22741247
1856	7	22712638	22741247	10	28610	Loss	oar3_OAR7_22712638	oar3_OAR7_22741247
1857	7	22712638	22741247	10	28610	Loss	oar3_OAR7_22712638	oar3_OAR7_22741247
1858	7	34263819	34305904	50	42086	Loss	oar3_OAR7_34263819	oar3_OAR7_34305904
1859	7	34263819	34305904	50	42086	Loss	oar3_OAR7_34263819	oar3_OAR7_34305904
1860	7	34264908	34305904	48	40997	Loss	oar3_OAR7_34264908	oar3_OAR7_34305904
1861	7	34264908	34307556	52	42649	Loss	oar3_OAR7_34264908	oar3_OAR7_34307556
1862	7	35034393	35040066	22	5674	Loss	oar3_OAR7_35034393	oar3_OAR7_35040066
1863	7	35034393	35040066	22	5674	Loss	oar3_OAR7_35034393	oar3_OAR7_35040066
1864	7	35034393	35040066	22	5674	Loss	oar3_OAR7_35034393	oar3_OAR7_35040066
1865	7	35035072	35040066	19	4995	Loss	oar3_OAR7_35035072	oar3_OAR7_35040066
1866	7	35035072	35047065	20	11994	Loss	oar3_OAR7_35035072	oar3_OAR7_35047065
1867	7	37297677	37394694	27	97018	Loss	oar3_OAR7_37297677	oar3_OAR7_37394694
1868	7	37297677	37424090	33	126414	Loss	oar3_OAR7_37297677	oar3_OAR7_37424090
1869	7	37297677	37394694	27	97018	Loss	oar3_OAR7_37297677	oar3_OAR7_37394694
1870	7	50647272	50757871	17	110600	Loss	oar3_OAR7_50647272	oar3_OAR7_50757871
1871	7	50647272	50757871	17	110600	Loss	oar3_OAR7_50647272	oar3_OAR7_50757871
1872	7	52631118	52702200	19	71083	Loss	oar3_OAR7_52631118	oar3_OAR7_52702200
1873	7	52631118	52702200	19	71083	Loss	oar3_OAR7_52631118	oar3_OAR7_52702200
1874	7	53547562	53706931	47	159370	Loss	oar3_OAR7_53547562	oar3_OAR7_53706931
1875	7	53547562	53725088	51	177527	Loss	oar3_OAR7_53547562	oar3_OAR7_53725088
1876	7	53547562	53725088	51	177527	Loss	oar3_OAR7_53547562	oar3_OAR7_53725088
1877	7	53547562	53725088	51	177527	Loss	oar3_OAR7_53547562	oar3_OAR7_53725088
1878	7	53547562	53725088	51	177527	Loss	oar3_OAR7_53547562	oar3_OAR7_53725088
1879	7	83069557	83125319	13	55763	Loss	oar3_OAR7_83069557	s22606.1
1880	7	83069557	83125319	13	55763	Loss	oar3_OAR7_83069557	s22606.1
1881	7	83069557	83125319	13	55763	Loss	oar3_OAR7_83069557	s22606.1
1882	7	83069557	83125319	13	55763	Loss	oar3_OAR7_83069557	s22606.1
1883	7	84696711	84726064	10	29354	Loss	oar3_OAR7_84696711	oar3_OAR7_84726064
1884	7	84696711	84726064	10	29354	Loss	oar3_OAR7_84696711	oar3_OAR7_84726064
1885	8	2222170	2418546	30	196377	Gain	oar3_OAR8_2222170	oar3_OAR8_2418546
1886	8	2222170	2418546	30	196377	Gain	oar3_OAR8_2222170	oar3_OAR8_2418546
1887	8	2222170	2418546	30	196377	Gain	oar3_OAR8_2222170	oar3_OAR8_2418546
1888	8	2229149	2428321	30	199173	Gain	oar3_OAR8_2229149	oar3_OAR8_2428321
1889	8	2229149	2418546	29	189398	Gain	oar3_OAR8_2229149	oar3_OAR8_2418546
1890	8	2229149	2418546	29	189398	Gain	oar3_OAR8_2229149	oar3_OAR8_2418546
1891	8	2229149	2371342	20	142194	Gain	oar3_OAR8_2229149	oar3_OAR8_2371342
1892	8	2229149	2387275	24	158127	Gain	oar3_OAR8_2229149	oar3_OAR8_2387275
1893	8	2229149	2387275	24	158127	Gain	oar3_OAR8_2229149	oar3_OAR8_2387275
1894	8	2229149	2387275	24	158127	Gain	oar3_OAR8_2229149	oar3_OAR8_2387275
1895	8	2229149	2418546	29	189398	Gain	oar3_OAR8_2229149	oar3_OAR8_2418546
1896	8	2229149	2387275	24	158127	Gain	oar3_OAR8_2229149	oar3_OAR8_2387275
1897	8	2229149	2387275	24	158127	Gain	oar3_OAR8_2229149	oar3_OAR8_2387275
1898	8	2229149	2387275	24	158127	Gain	oar3_OAR8_2229149	oar3_OAR8_2387275
1899	8	2229149	2387275	24	158127	Gain	oar3_OAR8_2229149	oar3_OAR8_2387275
1900	8	2229149	2371342	20	142194	Gain	oar3_OAR8_2229149	oar3_OAR8_2371342
1901	8	2229149	2387275	24	158127	Gain	oar3_OAR8_2229149	oar3_OAR8_2387275
1902	8	2229149	2418546	29	189398	Gain	oar3_OAR8_2229149	oar3_OAR8_2418546
1903	8	2229149	2396546	25	167398	Gain	oar3_OAR8_2229149	oar3_OAR8_2396546
1904	8	2229149	2418546	29	189398	Gain	oar3_OAR8_2229149	oar3_OAR8_2418546
1905	8	2229149	2387275	24	158127	Gain	oar3_OAR8_2229149	oar3_OAR8_2387275
1906	8	2229149	2418546	29	189398	Gain	oar3_OAR8_2229149	oar3_OAR8_2418546
1907	8	2229149	2387275	24	158127	Gain	oar3_OAR8_2229149	oar3_OAR8_2387275
1908	8	2229149	2396546	25	167398	Gain	oar3_OAR8_2229149	oar3_OAR8_2396546
1909	8	2229149	2418546	29	189398	Gain	oar3_OAR8_2229149	oar3_OAR8_2418546
1910	8	2229149	2387275	24	158127	Gain	oar3_OAR8_2229149	oar3_OAR8_2387275
1911	8	2229149	2418546	29	189398	Gain	oar3_OAR8_2229149	oar3_OAR8_2418546
1912	8	2229149	2387275	24	158127	Gain	oar3_OAR8_2229149	oar3_OAR8_2387275
1913	8	2229149	2418546	29	189398	Gain	oar3_OAR8_2229149	oar3_OAR8_2418546
1914	8	2229149	2418546	29	189398	Gain	oar3_OAR8_2229149	oar3_OAR8_2418546
1915	8	2229149	2428321	30	199173	Gain	oar3_OAR8_2229149	oar3_OAR8_2428321
1916	8	2229149	2418546	29	189398	Gain	oar3_OAR8_2229149	oar3_OAR8_2418546
1917	8	2229149	2387275	24	158127	Gain	oar3_OAR8_2229149	oar3_OAR8_2387275
1918	8	2245361	2387275	23	141915	Gain	oar3_OAR8_2245361	oar3_OAR8_2387275
1919	8	2245361	2418546	28	173186	Gain	oar3_OAR8_2245361	oar3_OAR8_2418546
1920	8	2245361	2387275	23	141915	Gain	oar3_OAR8_2245361	oar3_OAR8_2387275
1921	8	2245361	2418546	28	173186	Gain	oar3_OAR8_2245361	oar3_OAR8_2418546
1922	8	2245361	2387275	23	141915	Gain	oar3_OAR8_2245361	oar3_OAR8_2387275
1923	8	2245361	2428321	29	182961	Gain	oar3_OAR8_2245361	oar3_OAR8_2428321
1924	8	2245361	2366882	18	121522	Gain	oar3_OAR8_2245361	oar3_OAR8_2366882
1925	8	2245361	2366882	18	121522	Gain	oar3_OAR8_2245361	oar3_OAR8_2366882
1926	8	2245361	2418546	28	173186	Gain	oar3_OAR8_2245361	oar3_OAR8_2418546
1927	8	2268393	2387275	20	118883	Gain	oar3_OAR8_2268393	oar3_OAR8_2387275
1928	8	2268393	2387275	20	118883	Gain	oar3_OAR8_2268393	oar3_OAR8_2387275
1929	8	2284220	2366882	14	82663	Gain	oar3_OAR8_2284220	oar3_OAR8_2366882
1930	8	2284220	2387275	19	103056	Gain	oar3_OAR8_2284220	oar3_OAR8_2387275
1931	8	2285415	2418546	23	133132	Gain	oar3_OAR8_2285415	oar3_OAR8_2418546
1932	8	2285415	2387275	18	101861	Gain	oar3_OAR8_2285415	oar3_OAR8_2387275
1933	8	2285415	2366882	13	81468	Gain	oar3_OAR8_2285415	oar3_OAR8_2366882
1934	8	2290319	2366882	12	76564	Gain	oar3_OAR8_2290319	oar3_OAR8_2366882
1935	8	2290319	2387275	17	96957	Gain	oar3_OAR8_2290319	oar3_OAR8_2387275
1936	8	2308539	2387275	16	78737	Gain	oar3_OAR8_2308539	oar3_OAR8_2387275
1937	8	2308539	2418546	21	110008	Gain	oar3_OAR8_2308539	oar3_OAR8_2418546
1938	8	2308539	2418546	21	110008	Gain	oar3_OAR8_2308539	oar3_OAR8_2418546
1939	8	2321869	2387275	14	65407	Gain	oar3_OAR8_2321869	oar3_OAR8_2387275
1940	8	2321869	2387275	14	65407	Gain	oar3_OAR8_2321869	oar3_OAR8_2387275
1941	8	2321869	2387275	14	65407	Gain	oar3_OAR8_2321869	oar3_OAR8_2387275
1942	8	2321869	2387275	14	65407	Gain	oar3_OAR8_2321869	oar3_OAR8_2387275
1943	8	2321869	2387275	14	65407	Gain	oar3_OAR8_2321869	oar3_OAR8_2387275
1944	8	2321869	2387275	14	65407	Gain	oar3_OAR8_2321869	oar3_OAR8_2387275
1945	8	2321869	2418546	19	96678	Gain	oar3_OAR8_2321869	oar3_OAR8_2418546
1946	8	2321869	2387275	14	65407	Gain	oar3_OAR8_2321869	oar3_OAR8_2387275
1947	8	2321869	2387275	14	65407	Gain	oar3_OAR8_2321869	oar3_OAR8_2387275
1948	8	2321869	2387275	14	65407	Gain	oar3_OAR8_2321869	oar3_OAR8_2387275
1949	8	2321869	2387275	14	65407	Gain	oar3_OAR8_2321869	oar3_OAR8_2387275
1950	8	2321869	2418546	19	96678	Gain	oar3_OAR8_2321869	oar3_OAR8_2418546
1951	8	2321869	2387275	14	65407	Gain	oar3_OAR8_2321869	oar3_OAR8_2387275
1952	8	2321869	2387275	14	65407	Gain	oar3_OAR8_2321869	oar3_OAR8_2387275
1953	8	2321869	2387275	14	65407	Gain	oar3_OAR8_2321869	oar3_OAR8_2387275
1954	8	2321869	2371342	10	49474	Gain	oar3_OAR8_2321869	oar3_OAR8_2371342
1955	8	2321869	2387275	14	65407	Gain	oar3_OAR8_2321869	oar3_OAR8_2387275
1956	8	2321869	2418546	19	96678	Gain	oar3_OAR8_2321869	oar3_OAR8_2418546
1957	8	2321869	2428321	20	106453	Gain	oar3_OAR8_2321869	oar3_OAR8_2428321
1958	8	2321869	2418546	19	96678	Gain	oar3_OAR8_2321869	oar3_OAR8_2418546
1959	8	2321869	2418546	19	96678	Gain	oar3_OAR8_2321869	oar3_OAR8_2418546
1960	8	2321869	2418546	19	96678	Gain	oar3_OAR8_2321869	oar3_OAR8_2418546
1961	8	2321869	2418546	19	96678	Gain	oar3_OAR8_2321869	oar3_OAR8_2418546
1962	8	2321869	2387275	14	65407	Gain	oar3_OAR8_2321869	oar3_OAR8_2387275
1963	8	2321869	2387275	14	65407	Gain	oar3_OAR8_2321869	oar3_OAR8_2387275
1964	8	2321869	2387275	14	65407	Gain	oar3_OAR8_2321869	oar3_OAR8_2387275
1965	8	4210211	4239802	10	29592	Gain	oar3_OAR8_4210211	oar3_OAR8_4239802
1966	8	4210211	4239802	10	29592	Gain	oar3_OAR8_4210211	oar3_OAR8_4239802
1967	8	5706935	5734678	10	27744	Loss	oar3_OAR8_5706935	oar3_OAR8_5734678
1968	8	5706935	5740992	12	34058	Loss	oar3_OAR8_5706935	s41121.1
1969	8	8055338	8111231	13	55894	Gain	oar3_OAR8_8055338	oar3_OAR8_8111231
1970	8	8055338	8111231	13	55894	Gain	oar3_OAR8_8055338	oar3_OAR8_8111231
1971	8	15147164	15197338	14	50175	Loss	oar3_OAR8_15147164	oar3_OAR8_15197338
1972	8	15147164	15188464	13	41301	Loss	oar3_OAR8_15147164	oar3_OAR8_15188464
1973	8	17041420	17090556	12	49137	Loss	oar3_OAR8_17041420	oar3_OAR8_17090556
1974	8	17041420	17090556	12	49137	Loss	oar3_OAR8_17041420	oar3_OAR8_17090556
1975	8	19460811	19496049	13	35239	Loss	oar3_OAR8_19460811	oar3_OAR8_19496049
1976	8	19460811	19496049	13	35239	Loss	oar3_OAR8_19460811	oar3_OAR8_19496049
1977	8	21136786	21182738	11	45953	Loss	oar3_OAR8_21136786	oar3_OAR8_21182738
1978	8	21136786	21182738	11	45953	Loss	oar3_OAR8_21136786	oar3_OAR8_21182738
1979	8	21136786	21182738	11	45953	Loss	oar3_OAR8_21136786	oar3_OAR8_21182738
1980	8	21136786	21182738	11	45953	Loss	oar3_OAR8_21136786	oar3_OAR8_21182738
1981	8	34939714	35035732	23	96019	Loss	oar3_OAR8_34939714	oar3_OAR8_35035732
1982	8	34939714	35150371	50	210658	Loss	oar3_OAR8_34939714	oar3_OAR8_35150371
1983	8	35048513	35243025	50	194513	Loss	oar3_OAR8_35048513	oar3_OAR8_35243025
1984	8	35048513	35097116	13	48604	Gain	oar3_OAR8_35048513	oar3_OAR8_35097116
1985	8	35048513	35120944	19	72432	Loss	oar3_OAR8_35048513	oar3_OAR8_35120944
1986	8	36356383	36401762	14	45380	Loss	oar3_OAR8_36356383	oar3_OAR8_36401762
1987	8	36356383	36436312	23	79930	Loss	oar3_OAR8_36356383	oar3_OAR8_36436312
1988	8	42314997	42399308	16	84312	Gain	oar3_OAR8_42314997	oar3_OAR8_42399308
1989	8	42314997	42464835	29	149839	Gain	oar3_OAR8_42314997	oar3_OAR8_42464835
1990	8	42314997	42471857	32	156861	Gain	oar3_OAR8_42314997	OAR8_45617687.1
1991	8	42355873	42426509	14	70637	Loss	oar3_OAR8_42355873	oar3_OAR8_42426509
1992	8	42355873	42417678	11	61806	Loss	oar3_OAR8_42355873	oar3_OAR8_42417678
1993	8	42639958	42695458	14	55501	Loss	oar3_OAR8_42639958	oar3_OAR8_42695458
1994	8	42639958	42698337	16	58380	Loss	oar3_OAR8_42639958	oar3_OAR8_42698337
1995	8	42750185	42793514	12	43330	Loss	oar3_OAR8_42750185	oar3_OAR8_42793514
1996	8	42750185	42793514	12	43330	Loss	oar3_OAR8_42750185	oar3_OAR8_42793514
1997	8	44816115	44932325	30	116211	Gain	oar3_OAR8_44816115	oar3_OAR8_44932325
1998	8	44816115	44919016	27	102902	Loss	oar3_OAR8_44816115	oar3_OAR8_44919016
[truncated: 3,103 more rows]

## Sheet: Table S2
Table S2. The result of CNVRs identified by PennCNV
CNVR ID	Chr	Start	End	Numsnp	Length(bp)	Type	Startsnp	Endsnp	No.Samples
1	1	549168	1246467	61	25945	loss	oar3_OAR1_549168	oar3_OAR1_1246467	38
2	1	1542440	1696848	35	47842	loss	oar3_OAR1_1542440	oar3_OAR1_1696848	12
3	1	2146727	2291703	53	144977	loss	oar3_OAR1_2146727	oar3_OAR1_2291703	2
4	1	2896865	3127656	81	42508	loss	oar3_OAR1_2896865	oar3_OAR1_3127656	11
5	1	3373455	3453089	32	32449	loss	oar3_OAR1_3373455	oar3_OAR1_3453089	12
6	1	6998437	7049987	19	51551	loss	oar3_OAR1_6998437	oar3_OAR1_7049987	3
7	1	10055141	10101808	11	36067	gain	oar3_OAR1_10055141	oar3_OAR1_10101808	4
8	1	11050485	11073779	12	23295	loss	oar3_OAR1_11050485	oar3_OAR1_11073779	2
9	1	17862637	17898765	25	29667	loss	oar3_OAR1_17862637	oar3_OAR1_17898765	10
10	1	27763717	27895772	30	132056	loss	oar3_OAR1_27763717	s61441.1	3
11	1	28798802	28820737	12	21936	loss	oar3_OAR1_28798802	oar3_OAR1_28820737	2
12	1	45243304	45319296	20	75993	loss	oar3_OAR1_45243304	oar3_OAR1_45319296	2
13	1	51425769	51476445	15	24873	loss	oar3_OAR1_51425769	oar3_OAR1_51476445	2
14	1	53708636	53741841	11	33206	loss	oar3_OAR1_53708636	oar3_OAR1_53741841	2
15	1	56322946	56629736	52	65477	gain-loss	oar3_OAR1_56322946	oar3_OAR1_56629736	8
16	1	57804013	57940747	26	95074	loss	oar3_OAR1_57804013	oar3_OAR1_57940747	2
17	1	57977103	58055445	21	60661	loss	oar3_OAR1_57977103	oar3_OAR1_58055445	4
18	1	60527441	60604118	10	76678	loss	oar3_OAR1_60527441	oar3_OAR1_60604118	2
19	1	65644444	65693790	19	24354	loss	oar3_OAR1_65644444	oar3_OAR1_65693790	7
20	1	67853540	67893990	19	32206	gain	oar3_OAR1_67853540	oar3_OAR1_67893990	4
21	1	79109777	79506047	88	131116	gain-loss	oar3_OAR1_79109777	oar3_OAR1_79506047	5
22	1	79973027	80067252	14	94226	gain	oar3_OAR1_79973027	oar3_OAR1_80067252	3
23	1	80101789	80159694	12	57906	loss	oar3_OAR1_80101789	oar3_OAR1_80159694	2
24	1	85698176	85753906	22	55731	loss	oar3_OAR1_85698176	oar3_OAR1_85753906	2
25	1	87969456	88000035	13	9206	loss	oar3_OAR1_87969456	oar3_OAR1_88000035	3
26	1	109250365	109278336	11	27040	loss	oar3_OAR1_109250365	oar3_OAR1_109278336	3
27	1	109440594	109499500	16	23730	loss	oar3_OAR1_109440594	s49913.1	5
28	1	110449662	110526701	16	37719	gain	oar3_OAR1_110449662	oar3_OAR1_110526701	33
29	1	132289606	132540620	30	66277	gain-loss	oar3_OAR1_132289606	oar3_OAR1_132540620	7
30	1	133119850	133208630	23	88781	loss	oar3_OAR1_133119850	oar3_OAR1_133208630	2
31	1	133603730	133813752	43	51274	loss	OAR1_144579443.1	oar3_OAR1_133813752	6
32	1	135606401	135679885	18	73485	loss	oar3_OAR1_135606401	oar3_OAR1_135679885	1
33	1	139054173	139107309	15	53137	loss	oar3_OAR1_139054173	oar3_OAR1_139107309	2
34	1	144886497	145012365	29	59838	loss	oar3_OAR1_144886497	oar3_OAR1_145012365	2
35	1	145839182	145950963	29	74665	loss	oar3_OAR1_145839182	oar3_OAR1_145950963	2
36	1	146434085	146487997	13	47928	loss	oar3_OAR1_146434085	oar3_OAR1_146487997	3
37	1	148923761	149056296	27	60310	loss	oar3_OAR1_148923761	oar3_OAR1_149056296	2
38	1	149586662	149835911	32	81709	gain-loss	oar3_OAR1_149586662	oar3_OAR1_149835911	12
39	1	150366630	150414493	10	47864	gain	oar3_OAR1_150366630	oar3_OAR1_150414493	4
40	1	151457862	151553390	26	95529	loss	oar3_OAR1_151457862	oar3_OAR1_151553390	2
41	1	157428094	157556605	24	47046	gain-loss	oar3_OAR1_157428094	oar3_OAR1_157556605	18
42	1	158109465	158179995	18	70531	loss	oar3_OAR1_158109465	oar3_OAR1_158179995	2
43	1	158263480	159079573	131	102188	gain-loss	oar3_OAR1_158263480	OAR1_171539543.1	4
44	1	159491904	159572098	21	80195	loss	oar3_OAR1_159491904	oar3_OAR1_159572098	2
45	1	166349028	166464130	29	115103	loss	oar3_OAR1_166349028	oar3_OAR1_166464130	2
46	1	166740369	166852815	23	112447	gain-loss	oar3_OAR1_166740369	oar3_OAR1_166852815	3
47	1	167536477	167577063	13	40587	loss	oar3_OAR1_167536477	oar3_OAR1_167577063	15
48	1	220281031	220400388	45	18855	gain-loss	oar3_OAR1_220281031	oar3_OAR1_220400388	8
49	1	220825584	221033238	43	207655	loss	oar3_OAR1_220825584	oar3_OAR1_221033238	3
50	1	221122301	221344863	41	53098	loss	oar3_OAR1_221122301	oar3_OAR1_221344863	4
51	1	221696713	221755506	13	58794	loss	oar3_OAR1_221696713	oar3_OAR1_221755506	2
52	1	227319756	227473653	29	153898	loss	oar3_OAR1_227319756	oar3_OAR1_227473653	2
53	1	241240949	241308527	15	59762	loss	oar3_OAR1_241240949	oar3_OAR1_241308527	2
54	1	261297188	261336346	14	34011	loss	oar3_OAR1_261297188	oar3_OAR1_261336346	9
55	1	261475082	261701575	54	188164	loss	oar3_OAR1_261475082	s24480.1	6
56	1	262219715	262453581	66	48330	loss	oar3_OAR1_262219715	oar3_OAR1_262453581	4
57	1	263107746	263453254	78	42104	loss	oar3_OAR1_263107746	oar3_OAR1_263453254	30
58	1	263962524	264031234	30	43903	loss	oar3_OAR1_263962524	oar3_OAR1_264031234	5
59	1	264115667	264246437	62	34231	loss	oar3_OAR1_264115667	oar3_OAR1_264246437	2
60	2	737473	767222	12	29750	loss	oar3_OAR2_737473	oar3_OAR2_767222	3
61	2	1690074	1927554	62	43207	loss	oar3_OAR2_1690074	oar3_OAR2_1927554	2
62	2	10068100	10112315	14	44216	loss	oar3_OAR2_10068100	oar3_OAR2_10112315	3
63	2	10506114	10517249	10	11136	loss	oar3_OAR2_10506114	oar3_OAR2_10517249	2
64	2	20430772	20464306	10	33535	gain-loss	oar3_OAR2_20430772	oar3_OAR2_20464306	2
65	2	23614612	23643906	11	29295	loss	oar3_OAR2_23614612	OAR2_24035740.1	2
66	2	28185023	28236574	13	51552	loss	oar3_OAR2_28185023	oar3_OAR2_28236574	2
67	2	28325834	28457981	36	83540	loss	oar3_OAR2_28325834	oar3_OAR2_28457981	2
68	2	40659326	40722750	13	51906	loss	oar3_OAR2_40659326	oar3_OAR2_40722750	10
69	2	43162230	43307477	31	37994	loss	oar3_OAR2_43162230	oar3_OAR2_43307477	25
70	2	45297048	45326390	11	29343	loss	oar3_OAR2_45297048	oar3_OAR2_45326390	2
71	2	73540587	73587602	11	47016	loss	oar3_OAR2_73540587	oar3_OAR2_73587602	2
72	2	78966511	79019738	14	53228	loss	oar3_OAR2_78966511	oar3_OAR2_79019738	2
73	2	79778662	79918888	17	94563	loss	oar3_OAR2_79778662	oar3_OAR2_79918888	2
74	2	82678889	82738498	14	59610	loss	oar3_OAR2_82678889	oar3_OAR2_82738498	2
75	2	87364101	87385883	10	21783	loss	oar3_OAR2_87364101	oar3_OAR2_87385883	2
76	2	92922700	93024549	27	101850	loss	oar3_OAR2_92922700	oar3_OAR2_93024549	2
77	2	97998479	98044269	11	45791	loss	oar3_OAR2_97998479	oar3_OAR2_98044269	2
78	2	98687251	98781986	21	43040	gain-loss	oar3_OAR2_98687251	oar3_OAR2_98781986	4
79	2	103366440	103376587	20	10148	loss	oar3_OAR2_103366440	oar3_OAR2_103376587	21
80	2	115906675	115954145	13	47471	loss	oar3_OAR2_115906675	oar3_OAR2_115954145	2
81	2	116065498	116118480	22	21501	loss	oar3_OAR2_116065498	oar3_OAR2_116118480	9
82	2	120794667	120881536	20	69985	loss	oar3_OAR2_120794667	oar3_OAR2_120881536	4
83	2	122022456	122069812	13	38043	loss	oar3_OAR2_122022456	oar3_OAR2_122069812	2
84	2	122561407	123443418	121	79363	gain-loss	oar3_OAR2_122561407	oar3_OAR2_123443418	8
85	2	124533309	124614993	20	81685	loss	oar3_OAR2_124533309	oar3_OAR2_124614993	2
86	2	133003073	133055858	13	29263	loss	oar3_OAR2_133003073	OAR2_141563790.1	2
87	2	146799253	146979479	40	180227	loss	oar3_OAR2_146799253	oar3_OAR2_146979479	2
88	2	149162957	149251897	21	88941	loss	oar3_OAR2_149162957	oar3_OAR2_149251897	2
89	2	152640275	152873136	55	69812	loss	oar3_OAR2_152640275	oar3_OAR2_152873136	4
90	2	167852626	168080627	55	49457	loss	oar3_OAR2_167852626	oar3_OAR2_168080627	2
91	2	168272422	168354823	22	82402	loss	oar3_OAR2_168272422	oar3_OAR2_168354823	2
92	2	179623200	179676078	13	52879	loss	oar3_OAR2_179623200	oar3_OAR2_179676078	2
93	2	190829029	190892419	15	63391	gain	oar3_OAR2_190829029	oar3_OAR2_190892419	5
94	2	193489164	193619984	32	130821	loss	OAR2_205017060.1	oar3_OAR2_193619984	2
95	2	194197485	195062224	128	167025	gain-loss	oar3_OAR2_194197485	oar3_OAR2_195062224	4
96	2	198110596	198178073	22	67478	loss	oar3_OAR2_198110596	oar3_OAR2_198178073	2
97	2	198884820	198980895	19	78005	loss	oar3_OAR2_198884820	oar3_OAR2_198980895	2
98	2	204052621	204239328	47	51617	loss	oar3_OAR2_204052621	oar3_OAR2_204239328	2
99	2	210881102	210924074	10	42973	loss	oar3_OAR2_210881102	oar3_OAR2_210924074	9
100	2	214641785	214748475	23	104348	loss	oar3_OAR2_214641785	oar3_OAR2_214748475	2
101	2	215138145	215231736	24	53981	loss	oar3_OAR2_215138145	oar3_OAR2_215231736	4
102	2	218889476	219020139	29	130664	loss	oar3_OAR2_218889476	oar3_OAR2_219020139	5
103	2	220088311	220161917	33	73607	loss	oar3_OAR2_220088311	oar3_OAR2_220161917	2
104	2	233142386	233252525	18	58406	loss	oar3_OAR2_233142386	oar3_OAR2_233252525	15
105	2	238542559	238635517	22	92959	loss	oar3_OAR2_238542559	oar3_OAR2_238635517	2
106	2	238795114	238825184	16	15329	loss	oar3_OAR2_238795114	oar3_OAR2_238825184	4
107	2	239647422	239712130	23	64709	loss	oar3_OAR2_239647422	oar3_OAR2_239712130	4
108	2	242865264	242907634	16	42371	loss	oar3_OAR2_242865264	oar3_OAR2_242907634	2
109	2	243079020	243188964	40	109945	loss	oar3_OAR2_243079020	oar3_OAR2_243188964	2
110	2	243720366	243851651	40	47540	loss	s73259.1	oar3_OAR2_243851651	15
111	2	244044334	244116456	20	38829	loss	oar3_OAR2_244044334	oar3_OAR2_244116456	8
112	2	245826855	245864154	16	18726	loss	oar3_OAR2_245826855	oar3_OAR2_245864154	7
113	2	247000195	247070681	34	70487	loss	oar3_OAR2_247000195	oar3_OAR2_247070681	2
114	2	248747094	248926442	41	57922	loss	oar3_OAR2_248747094	oar3_OAR2_248926442	30
115	3	111156	320389	41	66228	loss	oar3_OAR3_111156	oar3_OAR3_320389	6
116	3	527484	1216556	87	69204	loss	oar3_OAR3_527484	oar3_OAR3_1216556	38
117	3	1370820	2027773	103	58250	loss	oar3_OAR3_1370820	oar3_OAR3_2027773	27
118	3	2190097	2288321	36	50867	loss	oar3_OAR3_2190097	oar3_OAR3_2288321	15
119	3	2693435	3249403	110	24877	loss	oar3_OAR3_2693435	oar3_OAR3_3249403	67
120	3	3321726	3546859	63	31152	loss	oar3_OAR3_3321726	oar3_OAR3_3546859	18
121	3	3723920	3764164	13	40245	loss	oar3_OAR3_3723920	oar3_OAR3_3764164	2
122	3	6158434	6221683	21	63250	loss	oar3_OAR3_6158434	oar3_OAR3_6221683	2
123	3	7021295	7054120	14	32826	loss	oar3_OAR3_7021295	oar3_OAR3_7054120	2
124	3	8201070	8255175	16	25792	loss	oar3_OAR3_8201070	oar3_OAR3_8255175	2
125	3	8416746	8436700	12	19955	loss	oar3_OAR3_8416746	oar3_OAR3_8436700	2
126	3	10574201	10640801	17	53460	loss	oar3_OAR3_10574201	oar3_OAR3_10640801	7
127	3	13156550	13227298	16	30328	loss	oar3_OAR3_13156550	oar3_OAR3_13227298	29
128	3	25496245	25519641	24	23397	loss	oar3_OAR3_25496245	oar3_OAR3_25519641	2
129	3	28345851	28420322	23	38555	loss	oar3_OAR3_28345851	oar3_OAR3_28420322	2
130	3	33478987	33551428	31	42931	loss	oar3_OAR3_33478987	oar3_OAR3_33551428	12
131	3	35791511	35810032	21	2872	loss	oar3_OAR3_35791511	oar3_OAR3_35810032	7
132	3	48575830	48734000	28	138395	loss	oar3_OAR3_48575830	oar3_OAR3_48734000	2
133	3	54285375	54539923	51	59003	loss	oar3_OAR3_54285375	oar3_OAR3_54539923	2
134	3	57418989	57498425	18	40500	loss	oar3_OAR3_57418989	oar3_OAR3_57498425	2
135	3	62192868	62273409	40	29433	loss	oar3_OAR3_62192868	oar3_OAR3_62273409	9
136	3	65820112	65883750	20	39883	loss	oar3_OAR3_65820112	oar3_OAR3_65883750	2
137	3	67325469	67530509	48	69892	loss	oar3_OAR3_67325469	oar3_OAR3_67530509	2
138	3	68614598	68668576	16	53979	loss	oar3_OAR3_68614598	oar3_OAR3_68668576	2
139	3	72051423	72103369	14	51947	loss	oar3_OAR3_72051423	oar3_OAR3_72103369	2
140	3	72394160	72718277	70	46365	loss	oar3_OAR3_72394160	oar3_OAR3_72718277	4
141	3	77195138	77240740	15	45603	loss	oar3_OAR3_77195138	oar3_OAR3_77240740	2
142	3	79727536	79869866	37	26122	loss	oar3_OAR3_79727536	oar3_OAR3_79869866	2
143	3	81296456	81310268	15	13813	loss	oar3_OAR3_81296456	oar3_OAR3_81310268	3
144	3	88507687	88845283	72	49062	gain-loss	OAR3_93776748.1	oar3_OAR3_88845283	10
145	3	91307558	91425179	29	46404	loss	oar3_OAR3_91307558	oar3_OAR3_91425179	3
146	3	103533361	103599900	19	66540	loss	oar3_OAR3_103533361	s05350.1	2
147	3	104207763	104223031	14	9555	loss	oar3_OAR3_104207763	oar3_OAR3_104223031	2
148	3	120266709	120484619	49	46679	gain-loss	oar3_OAR3_120266709	oar3_OAR3_120484619	5
149	3	134242967	134259593	10	16627	loss	oar3_OAR3_134242967	oar3_OAR3_134259593	2
150	3	137512720	137614332	24	50933	loss	oar3_OAR3_137512720	oar3_OAR3_137614332	12
151	3	157035123	157111259	17	65683	loss	oar3_OAR3_157035123	oar3_OAR3_157111259	5
152	3	158425348	158491223	13	44546	gain	oar3_OAR3_158425348	oar3_OAR3_158491223	4
153	3	161580713	161759405	48	70883	loss	oar3_OAR3_161580713	oar3_OAR3_161759405_dup	2
154	3	162410996	162441356	11	30361	gain-loss	OAR3_173687235.1	oar3_OAR3_162441356	8
155	3	163661188	163782091	26	120904	gain	oar3_OAR3_163661188	oar3_OAR3_163782091	3
156	3	164004285	164234074	36	77128	gain-loss	oar3_OAR3_164004285	oar3_OAR3_164234074	98
157	3	164625490	164780082	25	154593	loss	oar3_OAR3_164625490	oar3_OAR3_164780082	2
158	3	178696845	178743725	17	46881	loss	oar3_OAR3_178696845	s60816.1	2
159	3	179447353	179495349	11	47997	gain	oar3_OAR3_179447353	oar3_OAR3_179495349	2
160	3	204172445	204195677	10	23233	loss	oar3_OAR3_204172445	oar3_OAR3_204195677	2
161	3	206617753	206721242	32	103490	loss	oar3_OAR3_206617753	oar3_OAR3_206721242	2
162	3	210892488	210999675	43	107188	loss	oar3_OAR3_210892488	oar3_OAR3_210999675	2
163	3	211109585	211171377	19	50181	loss	oar3_OAR3_211109585	s03520.1	4
164	3	212231083	212306914	27	66782	loss	oar3_OAR3_212231083	oar3_OAR3_212306914	11
165	3	213124002	213195386	22	65323	loss	oar3_OAR3_213124002	s23160.1	2
166	3	213526985	213585268	20	58284	loss	oar3_OAR3_213526985	oar3_OAR3_213585268	4
167	3	213876797	213908092	15	31296	loss	oar3_OAR3_213876797	oar3_OAR3_213908092	2
168	3	213977733	214035145	10	57413	loss	oar3_OAR3_213977733	oar3_OAR3_214035145	2
169	3	214826151	214854619	14	28469	loss	oar3_OAR3_214826151	oar3_OAR3_214854619	2
170	3	216390575	216414491	10	23917	loss	oar3_OAR3_216390575	oar3_OAR3_216414491	2
171	3	216911490	216948107	12	36618	loss	oar3_OAR3_216911490	oar3_OAR3_216948107	2
172	3	217923488	218051299	40	47306	loss	oar3_OAR3_217923488	oar3_OAR3_218051299	5
173	3	218246864	218287378	15	40515	loss	oar3_OAR3_218246864	oar3_OAR3_218287378	9
174	3	218879748	218985071	34	105324	loss	oar3_OAR3_218879748	oar3_OAR3_218985071	3
175	3	219925434	219990485	23	22334	loss	oar3_OAR3_219925434	oar3_OAR3_219990485	5
176	3	222525469	222687386	36	114798	loss	oar3_OAR3_222525469	oar3_OAR3_222687386	4
177	3	223396914	223715693	46	53914	loss	oar3_OAR3_223396914	oar3_OAR3_223715693	19
178	3	223823553	223905490	25	81938	loss	oar3_OAR3_223823553	oar3_OAR3_223905490	4
179	3	223983431	224021862	12	25399	loss	oar3_OAR3_223983431	oar3_OAR3_224021862	5
180	3	224131151	224189127	15	57977	loss	oar3_OAR3_224131151	oar3_OAR3_224189127	3
181	4	4826260	4837349	14	3933	loss	oar3_OAR4_4826260	oar3_OAR4_4837349	2
182	4	10333667	10361563	10	27897	gain	oar3_OAR4_10333667	oar3_OAR4_10361563	2
183	4	14705734	14758166	13	52433	gain	oar3_OAR4_14705734	oar3_OAR4_14758166	11
184	4	19075257	19111976	11	36720	loss	oar3_OAR4_19075257	oar3_OAR4_19111976	2
185	4	22958467	23090700	33	70843	loss	oar3_OAR4_22958467	oar3_OAR4_23090700	2
186	4	32598821	32654585	13	37149	gain	oar3_OAR4_32598821	oar3_OAR4_32654585	6
187	4	32851694	32933344	16	81651	gain	oar3_OAR4_32851694	oar3_OAR4_32933344	2
188	4	34811076	34847002	10	35927	loss	oar3_OAR4_34811076	oar3_OAR4_34847002	2
189	4	36341049	36495578	40	42954	loss	oar3_OAR4_36341049	oar3_OAR4_36495578	3
190	4	36865359	36963499	25	98141	loss	oar3_OAR4_36865359	oar3_OAR4_36963499	2
191	4	37695278	37744435	11	49158	gain-loss	oar3_OAR4_37695278	oar3_OAR4_37744435	2
192	4	38396429	38505828	27	109400	loss	oar3_OAR4_38396429	OAR4_40634758.1	3
193	4	38604911	38676752	20	71842	loss	oar3_OAR4_38604911	oar3_OAR4_38676752	3
194	4	39543808	39634610	17	90803	loss	oar3_OAR4_39543808	oar3_OAR4_39634610	2
195	4	83415195	83451488	13	36294	gain	oar3_OAR4_83415195	OAR4_88648994.1	2
196	4	91038793	91611530	128	572738	gain	oar3_OAR4_91038793	oar3_OAR4_91611530	4
197	4	92351764	92374861	13	23098	loss	oar3_OAR4_92351764	oar3_OAR4_92374861	2
198	4	92896502	92967198	36	17754	loss	oar3_OAR4_92896502	oar3_OAR4_92967198	10
199	4	108371080	108428048	15	56969	loss	oar3_OAR4_108371080	oar3_OAR4_108428048	2
200	4	111997875	112126497	62	44380	loss	oar3_OAR4_111997875	OAR4_119618487.1	13
201	4	112222888	112658570	77	51357	gain-loss	oar3_OAR4_112222888	oar3_OAR4_112658570	26
202	4	118951571	118982597	15	6753	loss	oar3_OAR4_118951571	oar3_OAR4_118982597	7
203	5	2363181	2425534	24	13594	loss	oar3_OAR5_2363181	oar3_OAR5_2425534	7
204	5	5526844	5638078	51	18852	loss	oar3_OAR5_5526844	oar3_OAR5_5638078	10
205	5	5919565	5933187	10	13623	loss	oar3_OAR5_5919565	oar3_OAR5_5933187	2
206	5	6026261	6045500	13	19240	loss	oar3_OAR5_6026261	oar3_OAR5_6045500	3
207	5	6846569	6985212	36	96824	loss	oar3_OAR5_6846569	OAR5_7357155.1	11
208	5	8674173	8746254	16	59247	loss	oar3_OAR5_8674173	oar3_OAR5_8746254	9
209	5	9054122	9136251	18	29002	loss	oar3_OAR5_9054122	oar3_OAR5_9136251	15
210	5	9892589	9981560	46	5986	loss	oar3_OAR5_9892589	oar3_OAR5_9981560	12
211	5	11746608	11793513	11	43175	gain-loss	oar3_OAR5_11746608	oar3_OAR5_11793513	104
212	5	12303705	12313029	14	8168	loss	oar3_OAR5_12303705	oar3_OAR5_12313029	4
213	5	13275560	13331364	20	55805	loss	oar3_OAR5_13275560	oar3_OAR5_13331364	3
214	5	14320525	14365704	17	36383	loss	oar3_OAR5_14320525	oar3_OAR5_14365704	4
215	5	14448688	14523193	35	74506	loss	oar3_OAR5_14448688	oar3_OAR5_14523193	2
216	5	15635592	15688317	12	52726	loss	oar3_OAR5_15635592	oar3_OAR5_15688317	4
217	5	16115157	16239766	42	20957	loss	oar3_OAR5_16115157	oar3_OAR5_16239766	8
218	5	16693197	16763672	34	18906	loss	oar3_OAR5_16693197	oar3_OAR5_16763672	3
219	5	17623821	17680843	18	57023	loss	oar3_OAR5_17623821	oar3_OAR5_17680843	7
220	5	17868416	17942616	23	67518	loss	oar3_OAR5_17868416	oar3_OAR5_17942616	10
221	5	18548980	18591199	14	39706	loss	oar3_OAR5_18548980	oar3_OAR5_18591199	2
222	5	21288212	21331522	14	43311	loss	OAR5_23930393.1	oar3_OAR5_21331522	2
223	5	22005206	22148918	31	143713	loss	oar3_OAR5_22005206	oar3_OAR5_22148918	2
224	5	25498987	25549394	15	50408	loss	oar3_OAR5_25498987	oar3_OAR5_25549394	2
225	5	31060489	31159948	19	99460	gain	oar3_OAR5_31060489	oar3_OAR5_31159948	2
226	5	35764065	35816109	16	40402	loss	oar3_OAR5_35764065	oar3_OAR5_35816109	7
227	5	38865621	39095642	22	121699	gain-loss	oar3_OAR5_38865621	oar3_OAR5_39095642	4
228	5	39181048	39289546	28	105222	loss	oar3_OAR5_39181048	oar3_OAR5_39289546	15
229	5	40522713	41046405	102	115275	loss	oar3_OAR5_40522713	oar3_OAR5_41046405	7
230	5	45223865	45293847	15	47723	loss	oar3_OAR5_45223865	oar3_OAR5_45293847	13
231	5	49326607	49355841	17	20364	gain	oar3_OAR5_49326607	oar3_OAR5_49355841	2
232	5	74941245	75040497	23	99253	loss	oar3_OAR5_74941245	oar3_OAR5_75040497	2
233	5	81599273	81657032	10	57760	loss	oar3_OAR5_81599273	oar3_OAR5_81657032	2
234	5	81945509	82233575	54	288067	loss	oar3_OAR5_81945509	oar3_OAR5_82233575	2
235	5	82439388	82798980	42	217495	gain-loss	s20546.1	oar3_OAR5_82798980	16
236	5	82983518	83223849	43	68004	gain-loss	oar3_OAR5_82983518	oar3_OAR5_83223849	36
237	5	100531576	100600809	18	60575	loss	oar3_OAR5_100531576	oar3_OAR5_100600809	3
238	6	8361777	8418136	12	56360	gain	oar3_OAR6_8361777	oar3_OAR6_8418136	4
239	6	9263427	9376391	17	88596	gain-loss	oar3_OAR6_9263427	oar3_OAR6_9376391	2
240	6	9881432	9959750	17	72580	loss	oar3_OAR6_9881432	oar3_OAR6_9959750	2
241	6	26107965	26151810	13	41748	loss	oar3_OAR6_26107965	oar3_OAR6_26151810	2
242	6	27678995	27730301	14	51307	loss	oar3_OAR6_27678995	oar3_OAR6_27730301	2
243	6	28071504	28132916	19	35580	gain	OAR6_31875383.1	oar3_OAR6_28132916	5
244	6	31935383	32051063	26	96540	gain-loss	oar3_OAR6_31935383	oar3_OAR6_32051063	5
245	6	33936530	34033581	19	97052	gain	oar3_OAR6_33936530	oar3_OAR6_34033581	2
246	6	47431831	47510132	17	78302	gain	oar3_OAR6_47431831	oar3_OAR6_47510132	2
247	6	51569524	51650705	18	81182	gain	oar3_OAR6_51569524	OAR6_57008797.1	4
248	6	52062551	52101808	10	39258	loss	oar3_OAR6_52062551	oar3_OAR6_52101808	3
249	6	53995243	54329506	69	141149	gain-loss	OAR6_59327164.1	oar3_OAR6_54329506	4
250	6	59074588	59111256	17	36669	loss	oar3_OAR6_59074588	oar3_OAR6_59111256	3
251	6	74081915	74192520	25	47914	gain-loss	oar3_OAR6_74081915	oar3_OAR6_74192520	17
252	6	75102390	75712180	111	37896	loss	oar3_OAR6_75102390	oar3_OAR6_75712180	9
253	6	75982498	76043555	17	61058	loss	OAR6_82942240.1	oar3_OAR6_76043555	2
254	6	76200821	76387406	41	31503	gain-loss	oar3_OAR6_76200821	oar3_OAR6_76387406	7
255	6	76840017	76891750	13	51734	loss	oar3_OAR6_76840017	oar3_OAR6_76891750	2
256	6	78133133	78224634	16	91502	loss	oar3_OAR6_78133133	oar3_OAR6_78224634	3
257	6	78411200	78486721	18	58403	gain	oar3_OAR6_78411200	oar3_OAR6_78486721	2
258	6	78632929	78840549	38	83843	gain	oar3_OAR6_78632929	oar3_OAR6_78840549	4
259	6	78910488	79815211	163	74251	gain-loss	oar3_OAR6_78910488	oar3_OAR6_79815211	5
260	6	79978198	80500075	93	29652	loss	OAR6_87360405.1	OAR6_87886231.1	5
261	6	80706145	80873630	45	167486	loss	oar3_OAR6_80706145	oar3_OAR6_80873630	3
262	6	112340990	112369810	14	26073	loss	oar3_OAR6_112340990	oar3_OAR6_112369810	5
263	6	113927411	114014792	41	8185	loss	oar3_OAR6_113927411	oar3_OAR6_114014792	19
264	6	114741394	114869796	24	103770	loss	oar3_OAR6_114741394	oar3_OAR6_114869796	4
265	6	114999642	115058842	23	41855	loss	oar3_OAR6_114999642	oar3_OAR6_115058842	3
266	6	115324704	115438149	23	113446	loss	oar3_OAR6_115324704	oar3_OAR6_115438149	3
267	6	116075081	116170247	17	95167	loss	oar3_OAR6_116075081	oar3_OAR6_116170247	2
268	6	116440663	116912203	73	80068	loss	oar3_OAR6_116440663	oar3_OAR6_116912203	9
269	7	96461	263275	33	166815	gain	oar3_OAR7_96461	oar3_OAR7_263275	2
270	7	2150890	2195850	10	44961	gain	OAR7_1859820.1	oar3_OAR7_2195850	2
271	7	18383503	18432646	13	32694	gain	oar3_OAR7_18383503	oar3_OAR7_18432646	6
272	7	20689379	20720618	14	31240	loss	oar3_OAR7_20689379	oar3_OAR7_20720618	2
273	7	21026240	21037922	13	11683	loss	oar3_OAR7_21026240	oar3_OAR7_21037922	4
274	7	22342026	22652143	50	77781	gain-loss	oar3_OAR7_22342026	oar3_OAR7_22652143	44
275	7	22712638	22741247	10	28610	loss	oar3_OAR7_22712638	oar3_OAR7_22741247	5
276	7	34263819	34307556	52	42649	loss	oar3_OAR7_34263819	oar3_OAR7_34307556	4
277	7	35034393	35047065	22	11994	loss	oar3_OAR7_35034393	oar3_OAR7_35047065	5
278	7	37297677	37424090	33	97018	loss	oar3_OAR7_37297677	oar3_OAR7_37424090	3
279	7	50647272	50757871	17	110600	loss	oar3_OAR7_50647272	oar3_OAR7_50757871	2
280	7	52631118	52702200	19	71083	loss	oar3_OAR7_52631118	oar3_OAR7_52702200	2
281	7	53547562	53725088	51	177527	loss	oar3_OAR7_53547562	oar3_OAR7_53725088	5
282	7	83069557	83125319	13	55763	loss	oar3_OAR7_83069557	s22606.1	4
283	7	84696711	84726064	10	29354	loss	oar3_OAR7_84696711	oar3_OAR7_84726064	2
284	8	2222170	2428321	30	65407	gain	oar3_OAR8_2222170	oar3_OAR8_2428321	80
285	8	4210211	4239802	10	29592	gain	oar3_OAR8_4210211	oar3_OAR8_4239802	2
286	8	5706935	5740992	12	34058	loss	oar3_OAR8_5706935	s41121.1	2
287	8	8055338	8111231	13	55894	gain	oar3_OAR8_8055338	oar3_OAR8_8111231	2
288	8	15147164	15197338	14	41301	loss	oar3_OAR8_15147164	oar3_OAR8_15197338	2
289	8	17041420	17090556	12	49137	loss	oar3_OAR8_17041420	oar3_OAR8_17090556	2
290	8	19460811	19496049	13	35239	loss	oar3_OAR8_19460811	oar3_OAR8_19496049	2
291	8	21136786	21182738	11	45953	loss	oar3_OAR8_21136786	oar3_OAR8_21182738	4
292	8	34939714	35243025	50	72432	gain-loss	oar3_OAR8_34939714	oar3_OAR8_35243025	4
293	8	36356383	36436312	23	79930	loss	oar3_OAR8_36356383	oar3_OAR8_36436312	2
294	8	42314997	42471857	32	61806	gain-loss	oar3_OAR8_42314997	OAR8_45617687.1	5
295	8	42639958	42698337	16	58380	loss	oar3_OAR8_42639958	oar3_OAR8_42698337	2
296	8	42750185	42793514	12	43330	loss	oar3_OAR8_42750185	oar3_OAR8_42793514	2
297	8	44816115	44932325	30	97832	gain-loss	oar3_OAR8_44816115	oar3_OAR8_44932325	4
298	8	62179806	62222342	12	40928	gain	oar3_OAR8_62179806	oar3_OAR8_62222342	5
299	8	71570423	71613292	10	42870	loss	oar3_OAR8_71570423	oar3_OAR8_71613292	2
300	8	79278934	79409861	29	130928	loss	oar3_OAR8_79278934	oar3_OAR8_79409861	2
301	8	89038550	89091273	28	18353	loss	oar3_OAR8_89038550	oar3_OAR8_89091273	6
302	8	90225509	90416289	40	190781	loss	oar3_OAR8_90225509	oar3_OAR8_90416289	2
303	9	9192028	9838272	112	646245	loss	oar3_OAR9_9192028	oar3_OAR9_9838272	3
304	9	10519785	10641212	14	79498	gain-loss	oar3_OAR9_10519785	oar3_OAR9_10641212	4
305	9	10906025	11113868	39	207844	loss	oar3_OAR9_10906025	oar3_OAR9_11113868	2
306	9	13371655	13704060	75	122635	loss	oar3_OAR9_13371655	oar3_OAR9_13704060	15
307	9	13869098	14338180	84	41379	loss	oar3_OAR9_13869098	oar3_OAR9_14338180	46
308	9	14585298	14649079	28	13950	loss	oar3_OAR9_14585298	oar3_OAR9_14649079	11
309	9	14797444	14841067	16	43624	loss	oar3_OAR9_14797444	oar3_OAR9_14841067	2
310	9	14850672	14874954	12	24283	loss	oar3_OAR9_14850672	oar3_OAR9_14874954	3
311	9	15418969	15526453	21	38603	loss	oar3_OAR9_15418969	oar3_OAR9_15526453	5
312	9	17502913	17513661	14	3913	loss	oar3_OAR9_17502913	oar3_OAR9_17513661	3
313	9	26606961	26701595	20	94635	gain	oar3_OAR9_26606961	oar3_OAR9_26701595	2
314	9	43837673	43903209	14	65537	loss	oar3_OAR9_43837673	oar3_OAR9_43903209	2
315	9	51317310	51392657	17	62269	loss	oar3_OAR9_51317310	oar3_OAR9_51392657	3
316	9	53426274	53489318	17	63045	loss	oar3_OAR9_53426274	oar3_OAR9_53489318	2
317	9	62858177	62947225	22	89049	loss	oar3_OAR9_62858177	oar3_OAR9_62947225	2
318	9	62969573	63015271	13	45699	loss	oar3_OAR9_62969573	oar3_OAR9_63015271	2
319	9	63660024	63853127	38	193104	loss	oar3_OAR9_63660024	oar3_OAR9_63853127	2
320	9	64080938	64190424	25	32792	loss	oar3_OAR9_64080938	oar3_OAR9_64190424	4
321	9	64650528	65112864	99	41824	gain-loss	oar3_OAR9_64650528	oar3_OAR9_65112864	7
322	9	65626193	65957945	61	83212	gain-loss	oar3_OAR9_65626193	oar3_OAR9_65957945	11
323	9	66042305	66229383	38	146422	loss	oar3_OAR9_66042305	oar3_OAR9_66229383	2
324	9	70507763	70563896	14	56134	loss	oar3_OAR9_70507763	oar3_OAR9_70563896	2
325	9	73121603	73183694	17	62092	loss	oar3_OAR9_73121603	oar3_OAR9_73183694	2
326	9	77347633	77807912	56	383603	loss	oar3_OAR9_77347633	oar3_OAR9_77807912	2
327	10	4475790	4704616	46	228827	loss	oar3_OAR10_4475790	oar3_OAR10_4704616	2
328	10	4853256	4921762	14	68507	loss	oar3_OAR10_4853256	oar3_OAR10_4921762	2
329	10	5983222	6185120	37	50241	gain-loss	oar3_OAR10_5983222	OAR10_4293011.1	9
330	10	6242607	6429206	38	186600	loss	oar3_OAR10_6242607	OAR10_4667102.1	2
331	10	6504613	6597634	21	93022	loss	OAR10_4743855.1	oar3_OAR10_6597634	2
332	10	6820152	7884154	145	97665	gain-loss	oar3_OAR10_6820152	oar3_OAR10_7884154	18
333	10	8360759	8495831	26	135073	loss	oar3_OAR10_8360759	oar3_OAR10_8495831	2
334	10	26253039	26664724	49	289966	loss	oar3_OAR10_26253039	oar3_OAR10_26664724	2
335	10	36911464	36959483	21	28889	loss	oar3_OAR10_36911464	oar3_OAR10_36959483	32
336	10	37735515	37918171	12	165374	gain	oar3_OAR10_37735515	oar3_OAR10_37918171	3
337	10	40017075	40466480	52	106355	loss	oar3_OAR10_40017075	oar3_OAR10_40466480	4
338	10	41640576	41749906	16	92980	loss	oar3_OAR10_41640576	oar3_OAR10_41749906	64
339	10	43099415	43201824	13	65078	loss	oar3_OAR10_43099415	oar3_OAR10_43201824	3
340	10	45821356	45978697	33	85207	loss	OAR10_46376249.1	oar3_OAR10_45978697	2
341	10	46060162	46104138	10	43977	loss	oar3_OAR10_46060162	oar3_OAR10_46104138	2
342	10	46864866	47014657	38	96661	loss	oar3_OAR10_46864866	oar3_OAR10_47014657	2
343	10	55453554	55492416	11	34090	loss	oar3_OAR10_55453554	oar3_OAR10_55492416	17
344	10	57482519	57596893	22	51666	loss	oar3_OAR10_57482519	oar3_OAR10_57596893	2
345	10	58718263	58895153	40	42869	loss	oar3_OAR10_58718263	OAR10_60310062.1	2
346	10	60988959	61291744	75	302786	loss	oar3_OAR10_60988959	oar3_OAR10_61291744	2
347	10	62010901	62351322	69	340422	loss	oar3_OAR10_62010901	oar3_OAR10_62351322	2
348	10	62399930	62444011	11	44082	loss	oar3_OAR10_62399930	oar3_OAR10_62444011	2
349	10	62705912	62831364	23	53846	loss	OAR10_64613884.1	oar3_OAR10_62831364	4
350	10	63016298	63222383	35	168849	loss	oar3_OAR10_63016298	oar3_OAR10_63222383	4
351	10	70341024	70464274	17	55428	loss	oar3_OAR10_70341024	oar3_OAR10_70464274	29
352	10	70548274	71418323	71	54288	gain-loss	oar3_OAR10_70548274	oar3_OAR10_71418323	182
353	10	71655710	71797990	27	39875	gain-loss	oar3_OAR10_71655710	oar3_OAR10_71797990	67
354	10	71996695	72247452	58	50822	gain-loss	oar3_OAR10_71996695	oar3_OAR10_72247452	52
355	10	85734857	85885395	38	13086	loss	oar3_OAR10_85734857	oar3_OAR10_85885395	19
356	10	85937102	85994670	22	57569	loss	oar3_OAR10_85937102	oar3_OAR10_85994670	2
357	10	86080171	86217351	26	34515	loss	s39058.1	oar3_OAR10_86217351	6
358	11	1353172	1643006	49	289835	loss	oar3_OAR11_1353172	oar3_OAR11_1643006	2
359	11	14916099	14987411	22	49060	loss	s47142.1	oar3_OAR11_14987411	2
360	11	15065716	15120753	15	36294	loss	oar3_OAR11_15065716	oar3_OAR11_15120753	26
361	11	22077488	22113776	15	25173	loss	oar3_OAR11_22077488	oar3_OAR11_22113776	2
362	11	24713257	24729579	10	16323	loss	oar3_OAR11_24713257	oar3_OAR11_24729579	25
363	11	33603019	33632360	10	29342	loss	oar3_OAR11_33603019	oar3_OAR11_33632360	2
364	11	33755667	33808725	12	53059	loss	oar3_OAR11_33755667	oar3_OAR11_33808725	2
365	11	33868688	34586518	186	72639	loss	oar3_OAR11_33868688	oar3_OAR11_34586518	20
366	11	34804158	34894423	24	63744	loss	oar3_OAR11_34804158	oar3_OAR11_34894423	9
367	11	35610730	35788804	65	178075	loss	oar3_OAR11_35610730	oar3_OAR11_35788804	3
368	11	36001418	36158706	59	8336	loss	oar3_OAR11_36001418	oar3_OAR11_36158706	5
369	11	38170551	38200408	19	21557	loss	oar3_OAR11_38170551	oar3_OAR11_38200408	5
370	11	38557397	38562115	11	4719	loss	oar3_OAR11_38557397	oar3_OAR11_38562115	2
371	11	39608911	39648878	22	39968	loss	oar3_OAR11_39608911	oar3_OAR11_39648878	2
372	11	40133209	40169182	10	35974	loss	oar3_OAR11_40133209	oar3_OAR11_40169182	2
373	11	41323120	41372166	23	40833	loss	oar3_OAR11_41323120	oar3_OAR11_41372166	11
374	11	41660394	41692364	10	31971	loss	oar3_OAR11_41660394	s02748.1	2
375	11	42362349	42405945	21	19929	loss	oar3_OAR11_42362349	oar3_OAR11_42405945	10
376	11	44034419	44101148	31	12325	loss	oar3_OAR11_44034419	s27884.1	23
377	11	44465269	44536318	20	38707	loss	oar3_OAR11_44465269	oar3_OAR11_44536318	4
378	11	45389392	45402092	13	9128	loss	oar3_OAR11_45389392	oar3_OAR11_45402092	4
379	11	49088761	49140264	22	51504	loss	oar3_OAR11_49088761	oar3_OAR11_49140264	2
380	11	49146801	49178365	13	31565	loss	oar3_OAR11_49146801	oar3_OAR11_49178365	2
381	11	49614801	49688184	14	36668	loss	oar3_OAR11_49614801	oar3_OAR11_49688184	8
382	11	49943282	50004896	21	41698	loss	oar3_OAR11_49943282	s49850.1	17
383	11	50042053	50120478	22	39472	loss	oar3_OAR11_50042053	oar3_OAR11_50120478	4
384	11	50206732	50266978	17	60247	loss	oar3_OAR11_50206732	oar3_OAR11_50266978	3
385	11	50367730	50795750	121	63056	loss	oar3_OAR11_50367730	s65293.1	29
386	11	52233003	52310642	32	45466	loss	oar3_OAR11_52233003	oar3_OAR11_52310642	2
387	11	53499232	53725620	55	68337	loss	oar3_OAR11_53499232	oar3_OAR11_53725620	2
388	11	53925889	53964118	17	38230	loss	oar3_OAR11_53925889	oar3_OAR11_53964118	2
389	11	54562240	54655548	42	8098	loss	s19721.1	oar3_OAR11_54655548	6
390	11	54936652	55063612	41	27601	loss	oar3_OAR11_54936652	oar3_OAR11_55063612	13
391	12	8353791	8427176	14	73386	gain	OAR12_10446547.1	oar3_OAR12_8427176	2
392	12	8758991	9052560	62	45898	gain-loss	OAR12_10870613.1	oar3_OAR12_9052560	2
393	12	26284418	26333513	14	45070	gain	oar3_OAR12_26284418	oar3_OAR12_26333513	17
394	12	35743933	35888882	30	42972	gain-loss	oar3_OAR12_35743933	oar3_OAR12_35888882	9
395	12	40017019	40107676	28	18462	loss	oar3_OAR12_40017019	oar3_OAR12_40107676	16
396	12	40946885	41108437	40	31893	loss	oar3_OAR12_40946885	oar3_OAR12_41108437	7
397	12	41798150	41825971	14	27822	loss	oar3_OAR12_41798150	oar3_OAR12_41825971	3
398	12	44967486	45051279	29	21433	loss	oar3_OAR12_44967486	oar3_OAR12_45051279	15
399	12	47379555	47439316	28	59762	loss	oar3_OAR12_47379555	oar3_OAR12_47439316	2
400	12	47566434	47789855	45	31620	loss	s45117.1	oar3_OAR12_47789855	16
401	12	48221386	48647970	69	23582	loss	s24574.1	oar3_OAR12_48647970	40
402	12	48850939	48908220	13	54808	loss	oar3_OAR12_48850939	oar3_OAR12_48908220	5
403	12	49264735	49603494	65	41799	loss	oar3_OAR12_49264735	oar3_OAR12_49603494	22
404	12	49865946	49890260	12	24315	loss	oar3_OAR12_49865946	oar3_OAR12_49890260	4
405	12	52585395	52613008	12	27614	loss	oar3_OAR12_52585395	oar3_OAR12_52613008	9
406	12	55292198	55425475	24	133278	loss	oar3_OAR12_55292198	oar3_OAR12_55425475	2
407	12	77632337	77772862	41	103790	loss	oar3_OAR12_77632337	oar3_OAR12_77772862	3
408	12	78390080	78598754	31	93148	loss	oar3_OAR12_78390080	oar3_OAR12_78598754	32
409	12	78707335	78815501	22	108167	loss	oar3_OAR12_78707335	oar3_OAR12_78815501	2
410	12	78907372	79070188	25	162817	loss	oar3_OAR12_78907372	oar3_OAR12_79070188	2
411	13	74866	427428	69	222808	gain	oar3_OAR13_74866	oar3_OAR13_427428	22
412	13	19208810	19293676	15	84867	loss	oar3_OAR13_19208810	oar3_OAR13_19293676	2
413	13	34118326	34128559	19	10234	loss	oar3_OAR13_34118326	oar3_OAR13_34128559	5
414	13	34782094	34818030	14	35937	gain	oar3_OAR13_34782094	oar3_OAR13_34818030	23
415	13	41200737	41248611	15	27646	loss	oar3_OAR13_41200737	oar3_OAR13_41248611	5
416	13	41636482	41914575	88	4977	loss	oar3_OAR13_41636482	oar3_OAR13_41914575	8
417	13	53031608	53996034	68	36434	loss	oar3_OAR13_53031608	oar3_OAR13_53996034	39
418	13	54015784	54055331	13	28251	loss	oar3_OAR13_54015784	oar3_OAR13_54055331	4
419	13	54105917	54371431	55	62717	loss	oar3_OAR13_54105917	oar3_OAR13_54371431	67
420	13	61170246	61211551	31	9446	loss	oar3_OAR13_61170246	oar3_OAR13_61211551	3
421	13	69557938	69632653	29	22146	loss	oar3_OAR13_69557938	oar3_OAR13_69632653	13
422	13	74181632	74278793	25	40895	loss	oar3_OAR13_74181632	oar3_OAR13_74278793	16
423	14	1949769	1989592	15	39824	loss	oar3_OAR14_1949769	oar3_OAR14_1989592	4
424	14	2592883	2660892	14	68010	loss	oar3_OAR14_2592883	oar3_OAR14_2660892	3
425	14	7618594	7658609	11	40016	loss	oar3_OAR14_7618594	oar3_OAR14_7658609	4
426	14	12837860	12875206	15	18432	gain-loss	oar3_OAR14_12837860	oar3_OAR14_12875206	16
427	14	13157531	13597024	62	58372	loss	oar3_OAR14_13157531	oar3_OAR14_13597024	22
428	14	14193369	14253692	29	60324	loss	oar3_OAR14_14193369	oar3_OAR14_14253692	2
429	14	24528477	24544965	10	16489	loss	oar3_OAR14_24528477	oar3_OAR14_24544965	2
430	14	25367529	25407161	16	39633	loss	DU363389_530.1	oar3_OAR14_25407161	2
431	14	33964696	33975896	12	4291	loss	oar3_OAR14_33964696	oar3_OAR14_33975896	8
432	14	34533929	34563694	19	21170	loss	oar3_OAR14_34533929	oar3_OAR14_34563694	6
433	14	42932336	42952372	12	20037	loss	oar3_OAR14_42932336	oar3_OAR14_42952372	2
434	14	45093124	45162383	29	27682	loss	oar3_OAR14_45093124	oar3_OAR14_45162383	2
435	14	45603150	45671804	32	68655	loss	oar3_OAR14_45603150	s34082.1	3
436	14	48268010	48282817	14	14229	loss	oar3_OAR14_48268010	oar3_OAR14_48282817	2
437	14	49982809	50000533	10	17725	loss	oar3_OAR14_49982809	oar3_OAR14_50000533	5
438	14	52369849	52440673	20	70825	loss	oar3_OAR14_52369849	oar3_OAR14_52440673	2
439	14	58402630	58474204	19	47053	gain	oar3_OAR14_58402630	oar3_OAR14_58474204	3
440	14	58631799	58742021	24	31271	gain-loss	oar3_OAR14_58631799	oar3_OAR14_58742021	12
441	14	59487688	59503334	11	15647	loss	oar3_OAR14_59487688	oar3_OAR14_59503334	3
442	14	59819968	59955030	33	59781	loss	oar3_OAR14_59819968	oar3_OAR14_59955030	10
443	14	59984830	60031075	18	43629	loss	oar3_OAR14_59984830	oar3_OAR14_60031075	9
444	14	60188181	60243571	23	24695	gain-loss	oar3_OAR14_60188181	oar3_OAR14_60243571	8
445	15	1438105	1512517	17	74413	loss	oar3_OAR15_1438105	oar3_OAR15_1512517	2
446	15	2692602	2752711	15	43380	gain-loss	oar3_OAR15_2692602	oar3_OAR15_2752711	5
447	15	8661434	8705893	10	44460	gain	oar3_OAR15_8661434	oar3_OAR15_8705893	3
448	15	9366036	9458573	19	85967	loss	oar3_OAR15_9366036	oar3_OAR15_9458573	10
449	15	9918014	10177693	46	156600	gain-loss	oar3_OAR15_9918014	oar3_OAR15_10177693	5
450	15	10520702	10819047	50	54040	gain-loss	oar3_OAR15_10520702	oar3_OAR15_10819047	9
451	15	10884536	11100160	23	85414	gain	oar3_OAR15_10884536	oar3_OAR15_11100160	10
452	15	11218285	11271950	11	50816	loss	oar3_OAR15_11218285	oar3_OAR15_11271950	2
453	15	17368449	17421059	27	52611	gain-loss	oar3_OAR15_17368449	oar3_OAR15_17421059	3
454	15	21175065	21188368	22	12443	loss	oar3_OAR15_21175065	s26252.1	6
455	15	45601527	45787694	79	32921	gain-loss	oar3_OAR15_45601527	oar3_OAR15_45787694	56
456	15	45913946	45929086	11	15141	loss	oar3_OAR15_45913946	oar3_OAR15_45929086	2
457	15	47507028	47565997	11	58970	gain	oar3_OAR15_47507028	oar3_OAR15_47565997	8
458	15	49835046	49857496	12	22451	loss	oar3_OAR15_49835046	oar3_OAR15_49857496	3
459	15	50357358	50414913	18	30920	loss	oar3_OAR15_50357358	oar3_OAR15_50414913	2
460	15	50988294	50999498	10	11205	loss	oar3_OAR15_50988294	oar3_OAR15_50999498	2
461	15	60546252	60681287	31	135036	loss	oar3_OAR15_60546252	oar3_OAR15_60681287	2
462	15	67649856	67791906	29	38331	gain	oar3_OAR15_67649856	oar3_OAR15_67791906	17
463	15	74862644	74898851	16	26822	loss	oar3_OAR15_74862644	oar3_OAR15_74898851	2
464	15	76624208	76708130	14	62020	gain	oar3_OAR15_76624208	oar3_OAR15_76708130	18
465	15	80417733	80505717	29	36608	loss	s34471.1	oar3_OAR15_80505717	2
466	16	10023034	10078016	32	54983	loss	oar3_OAR16_10023034	oar3_OAR16_10078016	2
467	16	17023772	17073121	13	49350	loss	oar3_OAR16_17023772	oar3_OAR16_17073121	2
468	16	25446725	25529617	19	65365	loss	oar3_OAR16_25446725	oar3_OAR16_25529617	2
469	16	35242519	35417010	29	153591	loss	oar3_OAR16_35242519	oar3_OAR16_35417010	2
470	16	38014498	38054963	11	40466	loss	oar3_OAR16_38014498	oar3_OAR16_38054963	2
471	16	43841970	44013299	31	131276	loss	oar3_OAR16_43841970	oar3_OAR16_44013299	3
472	16	45680488	45834824	32	66113	gain-loss	oar3_OAR16_45680488	oar3_OAR16_45834824	6
473	16	45873752	45966763	25	54828	loss	oar3_OAR16_45873752	oar3_OAR16_45966763	2
474	16	46860952	47002471	26	39342	gain-loss	oar3_OAR16_46860952	OAR16_51246531.1	10
475	16	47294367	47445952	33	151586	loss	oar3_OAR16_47294367	oar3_OAR16_47445952	2
476	16	47550220	47699808	31	95981	gain	oar3_OAR16_47550220	oar3_OAR16_47699808	6
477	16	48749607	48796888	15	38133	loss	oar3_OAR16_48749607	oar3_OAR16_48796888	2
478	16	49182067	49239559	15	57493	loss	oar3_OAR16_49182067	oar3_OAR16_49239559	2
479	16	49886798	50000884	24	45524	loss	oar3_OAR16_49886798	OAR16_54509132.1	2
480	16	51775082	51909360	24	83173	loss	oar3_OAR16_51775082	oar3_OAR16_51909360	2
481	16	53249292	53405408	31	40120	loss	oar3_OAR16_53249292	oar3_OAR16_53405408	2
482	16	53783384	53867861	21	76112	loss	oar3_OAR16_53783384	oar3_OAR16_53867861	2
483	16	54421978	54522787	18	100810	loss	oar3_OAR16_54421978	oar3_OAR16_54522787	2
484	16	59866079	59990276	28	124198	loss	oar3_OAR16_59866079	oar3_OAR16_59990276	3
485	16	64557787	64603846	11	46060	loss	oar3_OAR16_64557787	oar3_OAR16_64603846	2
486	16	69780697	69815592	12	34896	loss	oar3_OAR16_69780697	oar3_OAR16_69815592	2
487	16	70635508	70990254	51	51855	loss	oar3_OAR16_70635508	oar3_OAR16_70990254	2
488	16	71487228	71715748	56	111815	loss	oar3_OAR16_71487228	oar3_OAR16_71715748	25
489	17	1507481	1603890	20	51492	gain	oar3_OAR17_1507481	oar3_OAR17_1603890	8
490	17	3540631	3624699	24	84069	loss	oar3_OAR17_3540631	oar3_OAR17_3624699	13
491	17	7021311	7069461	10	48151	loss	oar3_OAR17_7021311	oar3_OAR17_7069461	2
492	17	21377148	21506858	24	129711	loss	oar3_OAR17_21377148	oar3_OAR17_21506858	1
493	17	22450089	22518337	15	68249	loss	oar3_OAR17_22450089	oar3_OAR17_22518337	2
494	17	22916595	23027845	24	111251	loss	oar3_OAR17_22916595	oar3_OAR17_23027845	1
495	17	24556958	24727511	38	46658	loss	oar3_OAR17_24556958	oar3_OAR17_24727511	2
496	17	25529272	25713704	35	55391	loss	oar3_OAR17_25529272	OAR17_28261838.1	2
497	17	26027671	26552567	104	110230	loss	oar3_OAR17_26027671	oar3_OAR17_26552567	4
498	17	26597781	27179719	123	45184	gain-loss	oar3_OAR17_26597781	oar3_OAR17_27179719	43
499	17	29458570	29715196	66	162753	loss	oar3_OAR17_29458570	oar3_OAR17_29715196	2
500	17	31030720	31161708	29	36400	loss	oar3_OAR17_31030720	oar3_OAR17_31161708	4
501	17	31281211	31606788	73	56660	loss	oar3_OAR17_31281211	OAR17_34531123_X.1	5
502	17	36765384	36848359	23	82976	loss	oar3_OAR17_36765384	oar3_OAR17_36848359	2
503	17	37345347	37571259	50	79571	loss	oar3_OAR17_37345347	oar3_OAR17_37571259	4
504	17	37765863	38001060	44	199400	gain-loss	oar3_OAR17_37765863	oar3_OAR17_38001060	4
505	17	44153138	44348270	56	195133	loss	s57981.1	oar3_OAR17_44348270	2
506	17	44409886	44612857	60	42947	loss	OAR17_48509331.1	oar3_OAR17_44612857	2
507	17	45368506	45417321	13	36210	loss	oar3_OAR17_45368506	oar3_OAR17_45417321	6
508	17	60945177	60967075	13	21899	loss	oar3_OAR17_60945177	oar3_OAR17_60967075	2
509	17	62100222	62212151	29	111930	loss	oar3_OAR17_62100222	oar3_OAR17_62212151	2
510	17	68005142	68075463	18	22135	loss	oar3_OAR17_68005142	oar3_OAR17_68075463	9
511	17	68120705	68143969	11	23265	loss	oar3_OAR17_68120705	oar3_OAR17_68143969	3
512	17	69410736	69552928	49	9506	loss	oar3_OAR17_69410736	oar3_OAR17_69552928	34
513	17	70144459	70212915	10	68457	gain	oar3_OAR17_70144459	oar3_OAR17_70212915	2
514	17	70507050	70778509	62	126569	loss	oar3_OAR17_70507050	oar3_OAR17_70778509	4
515	17	70966604	71012284	16	45681	loss	s66157.1	oar3_OAR17_71012284	3
516	17	71287936	71389544	31	101609	loss	oar3_OAR17_71287936	oar3_OAR17_71389544	3
517	17	71412949	71708036	66	295088	loss	oar3_OAR17_71412949	oar3_OAR17_71708036	2
518	17	71782357	71907753	34	77699	loss	oar3_OAR17_71782357	s50182.1	6
519	18	15571694	15574042	14	2349	loss	oar3_OAR18_15571694	oar3_OAR18_15574042	2
520	18	27129310	27155529	15	21259	loss	oar3_OAR18_27129310	oar3_OAR18_27155529	5
521	18	29536092	29559445	14	18353	loss	oar3_OAR18_29536092	oar3_OAR18_29559445	8
522	18	30876210	30961995	18	41448	loss	oar3_OAR18_30876210	oar3_OAR18_30961995	2
523	18	32046093	32136593	37	7283	loss	oar3_OAR18_32046093	oar3_OAR18_32136593	10
524	18	32450099	32496128	12	37724	loss	oar3_OAR18_32450099	oar3_OAR18_32496128	4
525	18	35567456	35635669	12	63482	loss	oar3_OAR18_35567456	oar3_OAR18_35635669	2
526	18	37503733	37582376	12	78644	gain	oar3_OAR18_37503733	oar3_OAR18_37582376	2
527	18	40159083	40230484	18	58753	loss	oar3_OAR18_40159083	s02814.1	2
528	18	44671639	44910344	49	238706	loss	OAR18_47587268.1	OAR18_47847820.1	2
529	18	46350941	46631200	61	72707	gain-loss	oar3_OAR18_46350941	oar3_OAR18_46631200	5
530	18	48124279	48177198	13	37729	gain-loss	oar3_OAR18_48124279	oar3_OAR18_48177198	4
531	18	49532955	49739764	42	131492	loss	oar3_OAR18_49532955	oar3_OAR18_49739764	2
532	18	50070692	50198191	24	75880	loss	oar3_OAR18_50070692	oar3_OAR18_50198191	2
533	18	51000939	51135973	19	44906	gain-loss	oar3_OAR18_51000939	oar3_OAR18_51135973	23
534	18	51841439	51982603	30	141165	gain	oar3_OAR18_51841439	oar3_OAR18_51982603	3
535	18	52705736	52782710	19	53122	loss	oar3_OAR18_52705736	oar3_OAR18_52782710	2
536	18	63207606	63374328	45	166723	loss	oar3_OAR18_63207606	s55964.1	2
537	18	63716863	63809026	28	92164	loss	oar3_OAR18_63716863	oar3_OAR18_63809026	2
538	18	67288184	67383119	25	57024	loss	oar3_OAR18_67288184	oar3_OAR18_67383119	3
539	18	67502010	67681773	37	65571	loss	oar3_OAR18_67502010	oar3_OAR18_67681773	3
540	18	67771953	67904766	20	42120	loss	oar3_OAR18_67771953	oar3_OAR18_67904766	39
541	18	68036923	68101500	13	64578	loss	oar3_OAR18_68036923	oar3_OAR18_68101500	2
542	18	68227120	68478293	27	100271	loss	oar3_OAR18_68227120	oar3_OAR18_68478293	15
543	19	12405096	12434820	17	3564	loss	oar3_OAR19_12405096	oar3_OAR19_12434820	7
544	19	18563778	18666380	23	102603	loss	oar3_OAR19_18563778	oar3_OAR19_18666380	2
545	19	20174242	20242162	19	67921	loss	oar3_OAR19_20174242	oar3_OAR19_20242162	14
546	19	24753317	24797809	14	44493	loss	oar3_OAR19_24753317	oar3_OAR19_24797809	5
547	19	25427681	25493018	15	65338	gain-loss	oar3_OAR19_25427681	oar3_OAR19_25493018	2
548	19	48896365	48953310	27	35176	loss	oar3_OAR19_48896365	oar3_OAR19_48953310	3
549	19	50297805	50569097	87	23348	loss	oar3_OAR19_50297805	oar3_OAR19_50569097	16
550	19	51558686	51593522	15	31035	loss	oar3_OAR19_51558686	oar3_OAR19_51593522	5
551	19	52433188	52564536	40	131349	loss	oar3_OAR19_52433188	oar3_OAR19_52564536	2
552	19	53596304	53612445	11	11436	loss	oar3_OAR19_53596304	oar3_OAR19_53612445	2
553	19	54266082	54342201	25	76120	loss	oar3_OAR19_54266082	oar3_OAR19_54342201	2
554	19	56183590	56224604	22	41015	loss	oar3_OAR19_56183590	oar3_OAR19_56224604	3
555	19	58381431	58426014	20	11578	loss	oar3_OAR19_58381431	oar3_OAR19_58426014	15
556	19	58472272	58501364	10	29093	loss	oar3_OAR19_58472272	s37983.1	2
557	19	59556779	60446408	186	52240	loss	oar3_OAR19_59556779	oar3_OAR19_60446408	8
558	20	1792320	1849191	12	40516	loss	oar3_OAR20_1792320	oar3_OAR20_1849191	4
559	20	17857570	17897558	18	27386	loss	s33944.1	oar3_OAR20_17897558	5
560	20	25625366	25685291	13	45970	gain-loss	oar3_OAR20_25625366	oar3_OAR20_25685291	20
561	20	25870527	25910195	12	29378	gain	oar3_OAR20_25870527	oar3_OAR20_25910195	6
562	20	26417540	26455214	23	12761	loss	oar3_OAR20_26417540	oar3_OAR20_26455214	9
563	20	26535105	26557879	24	1582	loss	oar3_OAR20_26535105	oar3_OAR20_26557879	11
564	20	26974068	27041484	19	48308	gain-loss	oar3_OAR20_26974068	oar3_OAR20_27041484	17
565	20	27613000	27794544	44	38072	gain	oar3_OAR20_27613000	oar3_OAR20_27794544	18
566	20	28133480	28155812	11	22333	gain	oar3_OAR20_28133480	oar3_OAR20_28155812	3
567	20	28394830	28523059	20	80095	gain	oar3_OAR20_28394830	oar3_OAR20_28523059	4
568	20	37947209	37984151	11	36943	loss	oar3_OAR20_37947209	s41080.1	2
569	20	50413149	50611026	29	20282	gain-loss	oar3_OAR20_50413149	oar3_OAR20_50611026	26
570	21	3938957	4387710	94	448754	gain	oar3_OAR21_3938957	oar3_OAR21_4387710	14
571	21	19012083	19151198	26	69198	gain-loss	oar3_OAR21_19012083	oar3_OAR21_19151198	7
572	21	29522197	29559542	10	37346	loss	oar3_OAR21_29522197	oar3_OAR21_29559542	2
573	21	39522127	39638962	33	53273	loss	oar3_OAR21_39522127	s33980.1	9
574	21	41671459	41702405	11	29624	loss	oar3_OAR21_41671459	oar3_OAR21_41702405	3
575	21	44567342	44591579	10	24238	loss	oar3_OAR21_44567342	oar3_OAR21_44591579	2
576	21	45658695	45740330	28	55223	loss	oar3_OAR21_45658695	oar3_OAR21_45740330	4
577	21	46583788	46652632	20	41025	loss	oar3_OAR21_46583788	oar3_OAR21_46652632	4
578	21	48026908	48132532	20	97218	loss	oar3_OAR21_48026908	oar3_OAR21_48132532	4
579	21	49452769	49814846	35	115786	loss	oar3_OAR21_49452769	oar3_OAR21_49814846	14
580	22	1970467	2052293	17	81827	loss	oar3_OAR22_1970467	oar3_OAR22_2052293	2
581	22	3188256	3314447	20	126192	loss	oar3_OAR22_3188256	oar3_OAR22_3314447	2
582	22	3935371	3995341	16	59971	loss	oar3_OAR22_3935371	OAR22_4971296.1	2
583	22	5964486	5992997	10	28512	loss	oar3_OAR22_5964486	oar3_OAR22_5992997	2
584	22	15468230	15538475	14	70246	gain	oar3_OAR22_15468230	oar3_OAR22_15538475	2
585	22	18702451	18753644	24	16559	loss	oar3_OAR22_18702451	s00477.1	5
586	22	20968521	21018488	27	22102	loss	oar3_OAR22_20968521	oar3_OAR22_21018488	2
587	22	23194863	23303554	32	108692	loss	s09141.1	s64922.1	2
588	22	34670597	34804407	26	133811	loss	oar3_OAR22_34670597	oar3_OAR22_34804407	2
589	22	38990342	39024590	10	34249	gain	oar3_OAR22_38990342	oar3_OAR22_39024590	4
590	22	40894032	40898901	18	3532	loss	oar3_OAR22_40894032	oar3_OAR22_40898901	6
591	22	49806183	49851848	17	45666	loss	oar3_OAR22_49806183	oar3_OAR22_49851848	2
592	22	49907858	50016570	21	108713	loss	oar3_OAR22_49907858	oar3_OAR22_50016570	2
593	22	50326245	50437334	30	93625	gain-loss	oar3_OAR22_50326245	oar3_OAR22_50437334	4
594	22	50495341	50544134	15	33519	loss	oar3_OAR22_50495341	oar3_OAR22_50544134	4
595	22	50750467	50828450	13	70298	loss	oar3_OAR22_50750467	oar3_OAR22_50828450	8
596	23	9921067	9970432	14	49366	loss	oar3_OAR23_9921067	oar3_OAR23_9970432	2
597	23	10258431	10429909	47	171479	loss	oar3_OAR23_10258431	oar3_OAR23_10429909	2
598	23	16415111	16461948	10	46838	loss	oar3_OAR23_16415111	oar3_OAR23_16461948	2
599	23	27249024	27554585	62	45186	gain-loss	oar3_OAR23_27249024	oar3_OAR23_27554585	3
600	23	27750492	27845354	22	49312	loss	oar3_OAR23_27750492	oar3_OAR23_27845354	2
601	23	53526447	53697437	42	163979	loss	OAR23_56916505.1	oar3_OAR23_53697437	39
602	24	215916	291866	33	12711	loss	oar3_OAR24_215916	oar3_OAR24_291866	12
603	24	402305	660511	44	104377	loss	oar3_OAR24_402305	oar3_OAR24_660511	50
604	24	1152766	1186183	17	8737	loss	s33505.1	oar3_OAR24_1186183	32
605	24	1459984	1640329	48	41410	loss	s74151.1	oar3_OAR24_1640329	7
606	24	1951409	1984366	12	32958	loss	oar3_OAR24_1951409	oar3_OAR24_1984366	2
607	24	3503680	3563023	17	38630	loss	oar3_OAR24_3503680	oar3_OAR24_3563023	8
608	24	4071374	4138225	40	66852	loss	oar3_OAR24_4071374	oar3_OAR24_4138225	2
609	24	10037618	10068797	18	17662	loss	oar3_OAR24_10037618	oar3_OAR24_10068797	6
610	24	20004542	20019373	10	14832	loss	oar3_OAR24_20004542	oar3_OAR24_20019373	3
611	24	24472481	24540383	20	67903	gain	oar3_OAR24_24472481	oar3_OAR24_24540383	7
612	24	34455120	34493617	14	38498	loss	oar3_OAR24_34455120	oar3_OAR24_34493617	2
613	24	35077703	35230839	35	88194	loss	oar3_OAR24_35077703	oar3_OAR24_35230839	4
614	24	38221380	38268567	15	39370	loss	oar3_OAR24_38221380	oar3_OAR24_38268567	2
615	24	41178161	41230805	15	52645	loss	oar3_OAR24_41178161	oar3_OAR24_41230805	2
616	24	41264542	41509676	44	56720	loss	oar3_OAR24_41264542	oar3_OAR24_41509676	7
617	25	1655234	1664146	10	8913	loss	oar3_OAR25_1655234	oar3_OAR25_1664146	2
618	25	2258259	2439082	38	139633	loss	oar3_OAR25_2258259	oar3_OAR25_2439082	7
619	25	11179751	11250475	14	42521	gain	oar3_OAR25_11179751	oar3_OAR25_11250475	4
620	25	13372381	13410415	13	30912	loss	oar3_OAR25_13372381	oar3_OAR25_13410415	6
621	25	21912421	21994100	16	46246	loss	oar3_OAR25_21912421	OAR25_22966211.1	2
622	25	27266150	27414278	54	139231	loss	oar3_OAR25_27266150	oar3_OAR25_27414278	5
623	25	34614651	34692887	20	78237	loss	oar3_OAR25_34614651	oar3_OAR25_34692887	2
624	25	40908962	40929151	10	20190	loss	oar3_OAR25_40908962	oar3_OAR25_40929151	2
625	25	42979291	43045405	18	54853	loss	oar3_OAR25_42979291	oar3_OAR25_43045405	20
626	25	43119883	43143496	16	18440	gain	oar3_OAR25_43119883	oar3_OAR25_43143496	3
627	26	9526600	9640046	21	64466	gain	oar3_OAR26_9526600	oar3_OAR26_9640046	4
628	26	9949123	10051023	23	95186	loss	oar3_OAR26_9949123	oar3_OAR26_10051023	2
629	X	9495	637912	198	132491	gain-loss	oar3_OARX_9495	oar3_OARX_637912	13
630	X	682930	793570	37	55102	gain-loss	oar3_OARX_682930	oar3_OARX_793570	5
631	X	801085	1285855	133	27823	gain-loss	oar3_OARX_801085	oar3_OARX_1285855	10
632	X	1313927	1685116	93	49772	gain-loss	oar3_OARX_1313927	oar3_OARX_1685116	6
633	X	1728334	2397175	216	366887	gain-loss	oar3_OARX_1728334	oar3_OARX_2397175	5
634	X	2594473	4200066	307	57907	gain-loss	oar3_OARX_2594473	oar3_OARX_4200066	10
635	X	4212466	4896608	193	297709	gain-loss	oar3_OARX_4212466	oar3_OARX_4896608	9
636	X	4951365	6764119	197	35304	gain-loss	oar3_OARX_4951365	oar3_OARX_6764119	15
637	X	6860215	6991417	36	58044	gain-loss	oar3_OARX_6860215	oar3_OARX_6991417	11
638	X	18757050	18810420	12	53371	loss	oar3_OARX_18757050	oar3_OARX_18810420	2
639	X	31195965	31311338	21	115374	loss	oar3_OARX_31195965	oar3_OARX_31311338	2
640	X	34759846	34845905	13	38567	gain-loss	oar3_OARX_34759846	oar3_OARX_34845905	18
641	X	70944061	71084857	11	140797	gain	oar3_OARX_70944061	oar3_OARX_71084857	2
642	X	72370000	72528494	29	158495	loss	oar3_OARX_72370000	oar3_OARX_72528494	2
643	X	73077640	73243758	15	121914	loss	oar3_OARX_73077640	oar3_OARX_73243758	3
644	X	73989703	74386065	50	396363	loss	oar3_OARX_73989703	oar3_OARX_74386065	2
645	X	75015812	75059052	17	25956	loss	oar3_OARX_75015812	oar3_OARX_75059052	9
646	X	77851902	77944456	20	92555	loss	oar3_OARX_77851902	oar3_OARX_77944456	5
647	X	78062519	78150995	30	28724	gain-loss	oar3_OARX_78062519	oar3_OARX_78150995	17
648	X	81220971	81277787	22	55529	loss	oar3_OARX_81220971	oar3_OARX_81277787	3
649	X	100326551	100356822	10	30272	loss	oar3_OARX_100326551	oar3_OARX_100356822	3
650	X	113961208	114097971	31	84452	loss	oar3_OARX_113961208	oar3_OARX_114097971	2
651	X	114552194	114604511	12	48345	loss	oar3_OARX_114552194	oar3_OARX_114604511	13
652	X	123750931	123784800	13	33870	loss	oar3_OARX_123750931	oar3_OARX_123784800	3
653	X	127740233	127961004	34	107256	loss	oar3_OARX_127740233	oar3_OARX_127961004	14
654	X	128005384	128126892	21	121509	gain-loss	oar3_OARX_128005384	oar3_OARX_128126892	10
655	X	132731616	132790256	10	58641	loss	oar3_OARX_132731616	oar3_OARX_132790256	9
656	X	134460728	134737122	59	29936	gain-loss	oar3_OARX_134460728	oar3_OARX_134737122	10

## Sheet: Table S3
Table S3. Information of primer pairs for selected CNVRs and reference genes
Primer ID	Chromosome	Start	End	No.SNP	Type	sequence	Product size(bp)	Conformation
CNVR43	Chr1	158263480	159079573	131	Gain-Loss	F:GGCTTGATATTGAAAACACCTGAGA	185	No
						R:ACTGGTGGCTGATCAATACGAAA
CNVR68	Chr2	40659326	40722750	13	Loss	F:AGGGAATGGTAAGGGAGGGA	133	Yes
						R:CTTTGTCTTGCACAGAGGCG
CNVR156	Chr3	164004285	164234074	36	Gain-Loss	F:GATTGCAGCCCAGTGCATTT	162	Yes
						R:GGAGAGGTTTCCCCACACAT
CNVR201	Chr4	112222888	112356765	77	Gain-Loss	F:AGAAATGACTGCGGCTGGAA	192	Yes
						R:AGCTGGAAGAAGATGGTGCC
CNVR284	Chr8	2222170	2428321	30	Gain	F:TGACATATTTTGCGGCTGGG	151	Yes
						R:GTGCGTGATTTCTTGGCCTC
CNVR307	Chr9	13869098	14338180	84	Loss	F: GCATCAATTCTTTGGCACTC	183	Yes
						R: TGAAATTAAAAGACGTTTGCTC
CNVR352	Chr10	70548274	71404451	71	Gain-Loss	F:TATCACCCAGTACGCCCTGA	183	Yes
						R:ATCATGGGCCAAGTGGACAG
CNVR411	Chr13	74866	427428	69	Gain	F:CAGCACTGCCCATGGTCTC	172	Yes
						R:AAGCACTTCCTCCCAAAGCA
CNVR440	Chr14	58631799	58742021	24	Loss	F:GGTGATCTTGGGTGTGAGCA	120	No
						R:GAGAAGAGGGCAACCACCAA
CNVR601	Chr23	53526447	53697437	42	Loss	F: CCTCGATGCAGCTCGAGAA	134	Yes
						R: GTGCTCTCAGCTTGTGACA
CNVR653	ChrX	127740233	127961004	34	Loss	F: CTAGTCGTTGCATTGCTCA	169	No
						R: GCTGATCGTGATAAGTTATG
GAPDH	Reference					F:TGCCTCCCTCTTTTCCAG	206
						R:TGGGGAAGAATTAAGGGACA

## Sheet: Table S4
Table S4 Results of calculated Normalized Ratio (NR) values for each CNVR
Sample ID	CNVR68	Sample ID	CNVR156	Sample ID	CNVR201	Sample ID	CNVR284	Sample ID	CNVR307	Sample ID	CNVR352	Sample ID	CNVR411	Sample ID	CNVR601
236	2.01076	518	2.08389	621	1.96972	327	1.96333	311	1.82609	665	2.04971	176	1.9778	121	1.90594
288	1.05132	278	1.30011	644	1.13584	328	2.38617	296	0.85335	298	1.11133	221	4.15939	777	0.995642
256	1.07393	303	1.34743	987	0.936114	932	2.98302	654	1.19043	667	2.99345	258	4.03877	470	0.843379
322	0.853057	325	3.21233	956	1.39401	397	4.12274	555	1.17602	776	2.16864	906	3.08265	440	1.10023
117	1.02764	317	1.33808	300	2.82048	999	3.08889	748	1.18361	312	0.897822	456	3.20216	527	0.849113
302	1.03526	937	3.12469	309	3.99113	921	3.02716	908	1.25477	554	3.04759	273	4.22998	438	1.04353
306	0.928915	929	2.92171	616	4.25026	393	3.06058	776	0.84095	623	1.23132	844	3.90891	429	0.671944
370	1.04999	961	3.07433	765	4.55262	628	3.94842	120	0.733881	427	0.913846	289	2.9992	885	0.961947
232	1.38527	329	2.97649	444	2.86832	618	3.22088	688	1.46174	890	2.9974	576	3.45348	661	0.727438
318	1.16926	918	2.84842	223	3.96335	664	3.11108	552	1.01022	887	3.14713	299	3.01415	913	1.04902
141	1.12641	934	1.31655	201	2.77159	123	2.61475	556	1.31398	931	2.9832

## Sheet: Table S5
Table S5：The Gene information overlapped by CNVRs
CNVR_ID	Chr.	CNVR Start (bp)	CNVR End (bp)	Gene stable ID	Chromosome	Gene start (bp)	Gene end (bp)	Gene name	Gene type	Strand	Gene description	Homologous Human Ensembl Gene ID	Human Gene Name
1	1	549168	1246467	ENSOARG00000018016	1	552924	582608	PASK	protein_coding	1	PAS domain containing serine/threonine kinase [Source:HGNC Symbol;Acc:HGNC:17270]	ENSG00000115687	PASK
1	1	549168	1246467	ENSOARG00000018079	1	580242	594543	MTERF4	protein_coding	1	mitochondrial transcription termination factor 4 [Source:HGNC Symbol;Acc:HGNC:28785]	ENSG00000122085	MTERF4
1	1	549168	1246467	ENSOARG00000018144	1	600256	649127	SNED1	protein_coding	-1	sushi, nidogen and EGF like domains 1 [Source:HGNC Symbol;Acc:HGNC:24696]	ENSG00000162804	SNED1
1	1	549168	1246467	ENSOARG00000018219	1	689536	738799	CROCC2	protein_coding	-1	ciliary rootlet coiled-coil, rootletin family member 2 [Source:HGNC Symbol;Acc:HGNC:51677]	ENSG00000226321	CROCC2
1	1	549168	1246467	ENSOARG00000018264	1	746557	756026	C2orf54	protein_coding	1	chromosome 2 open reading frame 54 [Source:HGNC Symbol;Acc:HGNC:26216]	ENSG00000172478	MAB21L4
1	1	549168	1246467	ENSOARG00000018314	1	756716	773856		protein_coding	-1		ENSG00000172482	AGXT
1	1	549168	1246467	ENSOARG00000018367	1	824632	886474	KIF1A	protein_coding	1	kinesin family member 1A [Source:HGNC Symbol;Acc:HGNC:888]	ENSG00000130294	KIF1A
1	1	549168	1246467	ENSOARG00000020434	1	908162	908308		protein_coding	1
1	1	549168	1246467	ENSOARG00000018428	1	913685	1189808		protein_coding	-1
1	1	549168	1246467	ENSOARG00000018439	1	946340	952932	CAPN10	protein_coding	-1	calpain 10 [Source:HGNC Symbol;Acc:HGNC:1477]	ENSG00000142330	CAPN10
1	1	549168	1246467	ENSOARG00000018449	1	977029	1010964	ANKMY1	protein_coding	1	ankyrin repeat and MYND domain containing 1 [Source:HGNC Symbol;Acc:HGNC:20987]	ENSG00000144504	ANKMY1
1	1	549168	1246467	ENSOARG00000018493	1	1040830	1047812	GPC1	protein_coding	-1	glypican 1 [Source:HGNC Symbol;Acc:HGNC:4449]	ENSG00000063660	GPC1
1	1	549168	1246467	ENSOARG00000018559	1	1244194	1245081	OTOS	protein_coding	1	otospiralin [Source:HGNC Symbol;Acc:HGNC:22644]	ENSG00000178602	OTOS
3	1	2146727	2291703	ENSOARG00000018722	1	2120143	2202342	HDAC4	protein_coding	1	histone deacetylase 4 [Source:HGNC Symbol;Acc:HGNC:14063]	ENSG00000068024	HDAC4
4	1	2896865	3127656	ENSOARG00000018827	1	2897097	2916344	ILKAP	protein_coding	1	ILK associated serine/threonine phosphatase [Source:HGNC Symbol;Acc:HGNC:15566]	ENSG00000132323	ILKAP
4	1	2896865	3127656	ENSOARG00000018860	1	2926463	2935694	KLHL30	protein_coding	-1	kelch like family member 30 [Source:HGNC Symbol;Acc:HGNC:24770]	ENSG00000168427	KLHL30
4	1	2896865	3127656	ENSOARG00000018902	1	2945400	2968657	ESPNL	protein_coding	-1	espin like [Source:HGNC Symbol;Acc:HGNC:27937]	ENSG00000144488	ESPNL
4	1	2896865	3127656	ENSOARG00000018940	1	2971943	3001226	SCLY	protein_coding	-1	selenocysteine lyase [Source:HGNC Symbol;Acc:HGNC:18161]	ENSG00000132330	SCLY
4	1	2896865	3127656	ENSOARG00000018948	1	3013189	3053536		protein_coding	-1		ENSG00000184182	UBE2F
4	1	2896865	3127656	ENSOARG00000018990	1	3088908	3120690	RAMP1	protein_coding	-1	receptor activity modifying protein 1 [Source:HGNC Symbol;Acc:HGNC:9843]	ENSG00000132329	RAMP1
4	1	2896865	3127656	ENSOARG00000018996	1	3126059	3127002		protein_coding	1
5	1	3373455	3453089	ENSOARG00000019019	1	3383258	3398719	RAB17	protein_coding	1	RAB17, member RAS oncogene family [Source:HGNC Symbol;Acc:HGNC:16523]	ENSG00000124839	RAB17
5	1	3373455	3453089	ENSOARG00000019023	1	3403499	3404266	PRLH	protein_coding	-1	prolactin-releasing peptide precursor [Source:RefSeq peptide;Acc:NP_001009434]	ENSG00000071677	PRLH
5	1	3373455	3453089	ENSOARG00000019048	1	3411941	3456307		protein_coding	-1		ENSG00000115648	MLPH
6	1	6998437	7049987	ENSOARG00000019204	1	6977241	7027543		protein_coding	-1		ENSG00000185038	MROH2A
6	1	6998437	7049987	ENSOARG00000019205	1	7030143	7053778		protein_coding	1		ENSG00000185038	MROH2A
7	1	10055141	10101808	ENSOARG00000019470	1	10006093	10173385	ZMYM4	protein_coding	1	zinc finger MYM-type containing 4 [Source:HGNC Symbol;Acc:HGNC:13055]	ENSG00000146463	ZMYM4
8	1	11050485	11073779	ENSOARG00000019708	1	11055081	11060732	MRPS15	protein_coding	-1	mitochondrial ribosomal protein S15 [Source:HGNC Symbol;Acc:HGNC:14504]	ENSG00000116898	MRPS15
8	1	11050485	11073779	ENSOARG00000019729	1	11063173	11073812	CSF3R	protein_coding	-1	colony stimulating factor 3 receptor [Source:HGNC Symbol;Acc:HGNC:2439]	ENSG00000119535	CSF3R
9	1	17862637	17898765	ENSOARG00000000263	1	17855538	17900010	SZT2	protein_coding	1	SZT2, KICSTOR complex subunit [Source:HGNC Symbol;Acc:HGNC:29040]	ENSG00000198198	SZT2
9	1	17862637	17898765	ENSOARG00000000414	1	17897426	17900012	HYI	protein_coding	-1	hydroxypyruvate isomerase (putative) [Source:HGNC Symbol;Acc:HGNC:26948]	ENSG00000178922	HYI
10	1	27763717	27895772	ENSOARG00000006428	1	27768357	27866079	GLIS1	protein_coding	-1	GLIS family zinc finger 1 [Source:HGNC Symbol;Acc:HGNC:29525]	ENSG00000174332	GLIS1
11	1	28798802	28820737	ENSOARG00000007262	1	28797276	28811600		protein_coding	-1		ENSG00000162391	FAM151A
12	1	45243304	45319296	ENSOARG00000011719	1	44930418	45551586	LRRC7	protein_coding	1	leucine rich repeat containing 7 [Source:HGNC Symbol;Acc:HGNC:18531]	ENSG00000033122	LRRC7
13	1	51425769	51476445	ENSOARG00000012723	1	51405967	51488317	MSH4	protein_coding	1	mutS homolog 4 [Source:HGNC Symbol;Acc:HGNC:7327]	ENSG00000057468	MSH4
14	1	53708636	53741841	ENSOARG00000013187	1	53726388	53756809	NEXN	protein_coding	1	nexilin F-actin binding protein [Source:HGNC Symbol;Acc:HGNC:29557]	ENSG00000162614	NEXN
16	1	57804013	57940747	ENSOARG00000013620	1	57808412	58061674	ADGRL2	protein_coding	1	adhesion G protein-coupled receptor L2 [Source:HGNC Symbol;Acc:HGNC:18582]	ENSG00000117114	ADGRL2
18	1	60527441	60604118	ENSOARG00000013816	1	60530752	60613789	PRKACB	protein_coding	1	protein kinase cAMP-activated catalytic subunit beta [Source:HGNC Symbol;Acc:HGNC:9381]	ENSG00000142875	PRKACB
19	1	65644444	65693790	ENSOARG00000010308	1	65658015	65658146		protein_coding	-1
19	1	65644444	65693790	ENSOARG00000015153	1	65666870	65687317		protein_coding	-1
20	1	67853540	67893990	ENSOARG00000015812	1	67763667	67885750	HFM1	protein_coding	-1	HFM1, ATP dependent DNA helicase homolog [Source:HGNC Symbol;Acc:HGNC:20193]	ENSG00000162669	HFM1
21	1	79109777	79506047	ENSOARG00000018591	1	79292408	79517488	COL11A1	protein_coding	-1	collagen type XI alpha 1 chain [Source:HGNC Symbol;Acc:HGNC:2186]	ENSG00000060718	COL11A1
22	1	79973027	80067252	ENSOARG00000018719	1	79964865	79992602	RNPC3	protein_coding	1	RNA binding region (RNP1, RRM) containing 3 [Source:HGNC Symbol;Acc:HGNC:18666]	ENSG00000185946	RNPC3
23	1	80101789	80159694	ENSOARG00000018733	1	80058796	80105757		protein_coding	1		ENSG00000240038	AMY2B
24	1	85698176	85753906	ENSOARG00000019108	1	85679981	85699849	SARS	protein_coding	1	seryl-tRNA synthetase [Source:HGNC Symbol;Acc:HGNC:10537]	ENSG00000031698	SARS
24	1	85698176	85753906	ENSOARG00000019135	1	85714073	85736913	CELSR2	protein_coding	1	cadherin EGF LAG seven-pass G-type receptor 2 [Source:HGNC Symbol;Acc:HGNC:3231]	ENSG00000143126	CELSR2
24	1	85698176	85753906	ENSOARG00000019138	1	85741480	85743935	PSRC1	protein_coding	-1	proline and serine rich coiled-coil 1 [Source:HGNC Symbol;Acc:HGNC:24472]	ENSG00000134222	PSRC1
24	1	85698176	85753906	ENSOARG00000019153	1	85750982	85763003	MYBPHL	protein_coding	-1	myosin binding protein H like [Source:HGNC Symbol;Acc:HGNC:30434]	ENSG00000221986	MYBPHL
25	1	87969456	88000035	ENSOARG00000019599	1	87968079	87982027		protein_coding	-1		ENSG00000085465	OVGP1
25	1	87969456	88000035	ENSOARG00000019604	1	87998076	88007325	WDR77	protein_coding	-1	WD repeat domain 77 [Source:HGNC Symbol;Acc:HGNC:29652]	ENSG00000116455	WDR77
26	1	109250365	109278336	ENSOARG00000008078	1	109259091	109265735	TAGLN2	protein_coding	-1	transgelin 2 [Source:HGNC Symbol;Acc:HGNC:11554]	ENSG00000158710	TAGLN2
26	1	109250365	109278336	ENSOARG00000008097	1	109267606	109271242		protein_coding	-1		ENSG00000085552	IGSF9
26	1	109250365	109278336	ENSOARG00000008111	1	109271465	109285050		protein_coding	-1		ENSG00000085552	IGSF9
27	1	109440594	109499500	ENSOARG00000008135	1	109436757	109440851	KCNJ9	protein_coding	1	potassium voltage-gated channel subfamily J member 9 [Source:HGNC Symbol;Acc:HGNC:6270]	ENSG00000162728	KCNJ9
27	1	109440594	109499500	ENSOARG00000008205	1	109444609	109448988	IGSF8	protein_coding	-1	immunoglobulin superfamily member 8 [Source:HGNC Symbol;Acc:HGNC:17813]	ENSG00000162729	IGSF8
27	1	109440594	109499500	ENSOARG00000008297	1	109476936	109500082	ATP1A2	protein_coding	1	ATPase Na+/K+ transporting subunit alpha 2 [Source:HGNC Symbol;Acc:HGNC:800]	ENSG00000018625	ATP1A2
28	1	110449662	110526701	ENSOARG00000009169	1	110451396	110461522	ITLN2	protein_coding	-1	Ovis aries intelectin 2 (ITLN2), mRNA. [Source:RefSeq mRNA;Acc:NM_001104934]	ENSG00000158764	ITLN2
28	1	110449662	110526701	ENSOARG00000009181	1	110478076	110488133		protein_coding	-1		ENSG00000179914	ITLN1
28	1	110449662	110526701	ENSOARG00000009191	1	110493138	110495207		protein_coding	-1		ENSG00000158764	ITLN2
31	1	133603730	133813752	ENSOARG00000015555	1	133633297	133885375	NCAM2	protein_coding	-1	neural cell adhesion molecule 2 [Source:HGNC Symbol;Acc:HGNC:7657]	ENSG00000154654	NCAM2
34	1	144886497	145012365	ENSOARG00000016815	1	144975427	144976231		protein_coding	-1
44	1	159491904	159572098	ENSOARG00000017360	1	159532024	159726730		protein_coding	1		ENSG00000080224	EPHA6
48	1	220281031	220400388	ENSOARG00000001636	1	220311409	220425966	SI	protein_coding	1	sucrase-isomaltase [Source:HGNC Symbol;Acc:HGNC:10856]	ENSG00000090402	SI
49	1	220825584	221033238	ENSOARG00000001698	1	220913483	220915544		protein_coding	1		ENSG00000163930	BAP1
52	1	227319756	227473653	ENSOARG00000002537	1	227134339	227490417	RSRC1	protein_coding	-1	arginine and serine rich coiled-coil 1 [Source:HGNC Symbol;Acc:HGNC:24152]
54	1	261297188	261336346	ENSOARG00000011128	1	261295143	261315296		protein_coding	-1		ENSG00000274276	CBSL
55	1	261475082	261701575	ENSOARG00000011235	1	261595932	261604202		protein_coding	-1		ENSG00000142178	SIK1
56	1	262219715	262453581	ENSOARG00000011672	1	262222053	262233991		protein_coding	1		ENSG00000275464	FP565260.1
56	1	262219715	262453581	ENSOARG00000011711	1	262240206	262248372		protein_coding	1		ENSG00000276612	FP565260.2
56	1	262219715	262453581	ENSOARG00000011738	1	262316078	262324191		protein_coding	-1		ENSG00000160223	ICOSLG
56	1	262219715	262453581	ENSOARG00000011773	1	262329943	262346302		protein_coding	-1		ENSG00000279493	FP565260.4
56	1	262219715	262453581	ENSOARG00000011819	1	262382331	262398194	AIRE	protein_coding	1	autoimmune regulator [Source:HGNC Symbol;Acc:HGNC:360]	ENSG00000160224	AIRE
56	1	262219715	262453581	ENSOARG00000011864	1	262409923	262432838	PFKL	protein_coding	1	phosphofructokinase, liver type [Source:HGNC Symbol;Acc:HGNC:8876]	ENSG00000141959	PFKL
56	1	262219715	262453581	ENSOARG00000011901	1	262453451	262462874	C21orf2	protein_coding	-1	chromosome 21 open reading frame 2 [Source:HGNC Symbol;Acc:HGNC:1260]	ENSG00000160226	CFAP410
57	1	263107746	263453254	ENSOARG00000012452	1	263072940	263158651	ADARB1	protein_coding	1	adenosine deaminase, RNA specific B1 [Source:HGNC Symbol;Acc:HGNC:226]	ENSG00000197381	ADARB1
57	1	263107746	263453254	ENSOARG00000015823	1	263186375	263187643		protein_coding	-1
57	1	263107746	263453254	ENSOARG00000012504	1	263210385	263221313	POFUT2	protein_coding	-1	protein O-fucosyltransferase 2 [Source:HGNC Symbol;Acc:HGNC:14683]	ENSG00000186866	POFUT2
57	1	263107746	263453254	ENSOARG00000012584	1	263365064	263422969	COL18A1	protein_coding	1	collagen type XVIII alpha 1 chain [Source:HGNC Symbol;Acc:HGNC:2195]	ENSG00000182871	COL18A1
57	1	263107746	263453254	ENSOARG00000012653	1	263432942	263453341	SLC19A1	protein_coding	-1	solute carrier family 19 member 1 [Source:HGNC Symbol;Acc:HGNC:10937]	ENSG00000173638	SLC19A1
58	1	263962524	264031234	ENSOARG00000012880	1	263959138	263975267	COL6A2	protein_coding	1	collagen type VI alpha 2 chain [Source:HGNC Symbol;Acc:HGNC:2212]	ENSG00000142173	COL6A2
58	1	263962524	264031234	ENSOARG00000012950	1	263986324	264000997	FTCD	protein_coding	-1	formimidoyltransferase cyclodeaminase [Source:HGNC Symbol;Acc:HGNC:3974]	ENSG00000160282	FTCD
58	1	263962524	264031234	ENSOARG00000012984	1	264003325	264021409	SPATC1L	protein_coding	-1	spermatogenesis and centriole associated 1 like [Source:HGNC Symbol;Acc:HGNC:1298]	ENSG00000160284	SPATC1L
58	1	263962524	264031234	ENSOARG00000013023	1	264029623	264059433	LSS	protein_coding	-1	lanosterol synthase [Source:HGNC Symbol;Acc:HGNC:6708]	ENSG00000160285	LSS
59	1	264115667	264246437	ENSOARG00000013135	1	264114228	264120140	YBEY	protein_coding	1	ybeY metallopeptidase (putative) [Source:HGNC Symbol;Acc:HGNC:1299]	ENSG00000182362	YBEY
59	1	264115667	264246437	ENSOARG00000013171	1	264125234	264136477	C21orf58	protein_coding	-1	chromosome 21 open reading frame 58 [Source:HGNC Symbol;Acc:HGNC:1300]	ENSG00000160298	C21orf58
59	1	264115667	264246437	ENSOARG00000013261	1	264142260	264248565	PCNT	protein_coding	1	pericentrin [Source:HGNC Symbol;Acc:HGNC:16068]	ENSG00000160299	PCNT
60	2	737473	767222	ENSOARG00000005275	2	747567	786165	PXDN	protein_coding	-1	peroxidasin [Source:HGNC Symbol;Acc:HGNC:14966]	ENSG00000130508	PXDN
61	2	1690074	1927554	ENSOARG00000005339	2	1721900	1788209	EIPR1	protein_coding	-1	EARP complex and GARP complex interacting protein 1 [Source:HGNC Symbol;Acc:HGNC:12383]	ENSG00000032389	EIPR1
61	2	1690074	1927554	ENSOARG00000005358	2	1798072	1827348	TRAPPC12	protein_coding	1	trafficking protein particle complex 12 [Source:HGNC Symbol;Acc:HGNC:24284]	ENSG00000171853	TRAPPC12
61	2	1690074	1927554	ENSOARG00000005369	2	1837904	1843405	ADI1	protein_coding	-1	acireductone dioxygenase 1 [Source:HGNC Symbol;Acc:HGNC:30576]	ENSG00000182551	ADI1
61	2	1690074	1927554	ENSOARG00000005386	2	1872030	1880685		protein_coding	-1		ENSG00000171865	RNASEH1
61	2	1690074	1927554	ENSOARG00000005397	2	1893053	1898364		protein_coding	1
61	2	1690074	1927554	ENSOARG00000005410	2	1904862	1923764	COLEC11	protein_coding	1	collectin subfamily member 11 [Source:HGNC Symbol;Acc:HGNC:17213]	ENSG00000118004	COLEC11
62	2	10068100	10112315	ENSOARG00000006197	2	10082703	10235603	RGS3	protein_coding	-1	regulator of G protein signaling 3 [Source:HGNC Symbol;Acc:HGNC:9999]	ENSG00000138835	RGS3
63	2	10506114	10517249	ENSOARG00000006375	2	10448692	10512848	FKBP15	protein_coding	1	FK506 binding protein 15 [Source:HGNC Symbol;Acc:HGNC:23397]	ENSG00000119321	FKBP15
63	2	10506114	10517249	ENSOARG00000006395	2	10513760	10517310	SLC31A2	protein_coding	-1	solute carrier family 31 member 2 [Source:HGNC Symbol;Acc:HGNC:11017]	ENSG00000136867	SLC31A2
66	2	28185023	28236574	ENSOARG00000008084	2	28059615	28213657	WNK2	protein_coding	-1	WNK lysine deficient protein kinase 2 [Source:HGNC Symbol;Acc:HGNC:14542]	ENSG00000165238	WNK2
67	2	28325834	28457981	ENSOARG00000008136	2	28308571	28332142	SUSD3	protein_coding	-1	sushi domain containing 3 [Source:HGNC Symbol;Acc:HGNC:28391]	ENSG00000157303	SUSD3
67	2	28325834	28457981	ENSOARG00000008161	2	28349591	28390839	FGD3	protein_coding	-1	FYVE, RhoGEF and PH domain containing 3 [Source:HGNC Symbol;Acc:HGNC:16027]	ENSG00000127084	FGD3
69	2	43162230	43307477	ENSOARG00000010405	2	43145400	43191146	BMP1	protein_coding	-1	bone morphogenetic protein 1 [Source:HGNC Symbol;Acc:HGNC:1067]	ENSG00000168487	BMP1
69	2	43162230	43307477	ENSOARG00000010426	2	43191964	43194442	SFTPC	protein_coding	-1	surfactant protein C [Source:HGNC Symbol;Acc:HGNC:10802]	ENSG00000168484	SFTPC
69	2	43162230	43307477	ENSOARG00000010439	2	43199881	43205105		protein_coding	1		ENSG00000168481	LGI3
69	2	43162230	43307477	ENSOARG00000010450	2	43211023	43214089	REEP4	protein_coding	1	receptor accessory protein 4 [Source:HGNC Symbol;Acc:HGNC:26176]	ENSG00000168476	REEP4
69	2	43162230	43307477	ENSOARG00000010474	2	43221081	43236470	HR	protein_coding	1	HR, lysine demethylase and nuclear receptor corepressor [Source:HGNC Symbol;Acc:HGNC:5172]	ENSG00000168453	HR
69	2	43162230	43307477	ENSOARG00000010494	2	43243168	43245428	NUDT18	protein_coding	1	nudix hydrolase 18 [Source:HGNC Symbol;Acc:HGNC:26194]	ENSG00000275074	NUDT18
69	2	43162230	43307477	ENSOARG00000010513	2	43249085	43259846	FAM160B2	protein_coding	-1	family with sequence similarity 160 member B2 [Source:HGNC Symbol;Acc:HGNC:16492]	ENSG00000158863	FAM160B2
69	2	43162230	43307477	ENSOARG00000010536	2	43271153	43295279	DMTN	protein_coding	-1	dematin actin binding protein [Source:HGNC Symbol;Acc:HGNC:3382]	ENSG00000158856	DMTN
69	2	43162230	43307477	ENSOARG00000010557	2	43302111	43326578		protein_coding	-1		ENSG00000158815	FGF17
70	2	45297048	45326390	ENSOARG00000010671	2	45294565	45301555	LZTS1	protein_coding	1	leucine zipper tumor suppressor 1 [Source:HGNC Symbol;Acc:HGNC:13861]	ENSG00000061337	LZTS1
71	2	73540587	73587602	ENSOARG00000013612	2	73580594	73581619		protein_coding	-1
74	2	82678889	82738498	ENSOARG00000013900	2	82688515	82742907	ZDHHC21	protein_coding	-1	zinc finger DHHC-type containing 21 [Source:HGNC Symbol;Acc:HGNC:20750]	ENSG00000175893	ZDHHC21
79	2	103366440	103376587	ENSOARG00000015120	2	103363567	103374479	RP1L1	protein_coding	-1	RP1 like 1 [Source:HGNC Symbol;Acc:HGNC:15946]	ENSG00000183638	RP1L1
82	2	120794667	120881536	ENSOARG00000016534	2	120744902	120829863	TFPI	protein_coding	1	tissue factor pathway inhibitor [Source:HGNC Symbol;Acc:HGNC:11760]	ENSG00000003436	TFPI
84	2	122561407	123443418	ENSOARG00000016675	2	122472091	122615086	FSIP2	protein_coding	-1	fibrous sheath interacting protein 2 [Source:HGNC Symbol;Acc:HGNC:21675]	ENSG00000188738	FSIP2
84	2	122561407	123443418	ENSOARG00000016691	2	123263616	123264542		protein_coding	-1
86	2	133003073	133055858	ENSOARG00000000151	2	133005922	133093926	LNPK	protein_coding	1	lunapark, ER junction formation factor [Source:HGNC Symbol;Acc:HGNC:21610]	ENSG00000144320	LNPK
87	2	146799253	146979479	ENSOARG00000006594	2	146726620	146970354	SLC4A10	protein_coding	-1	solute carrier family 4 member 10 [Source:HGNC Symbol;Acc:HGNC:13811]	ENSG00000144290	SLC4A10
88	2	149162957	149251897	ENSOARG00000007352	2	149099599	149271953	BAZ2B	protein_coding	1	bromodomain adjacent to zinc finger domain 2B [Source:HGNC Symbol;Acc:HGNC:963]	ENSG00000123636	BAZ2B
90	2	167852626	168080627	ENSOARG00000010057	2	167894700	168966473	LRP1B	protein_coding	1	LDL receptor related protein 1B [Source:HGNC Symbol;Acc:HGNC:6693]	ENSG00000168702	LRP1B
92	2	179623200	179676078	ENSOARG00000011885	2	179420057	180186557	DPP10	protein_coding	1	dipeptidyl peptidase like 10 [Source:HGNC Symbol;Acc:HGNC:20823]	ENSG00000175497	DPP10
94	2	193489164	193619984	ENSOARG00000014195	2	193228532	193510876	TMEFF2	protein_coding	-1	transmembrane protein with EGF like and two follistatin like domains 2 [Source:HGNC Symbol;Acc:HGNC:11867]	ENSG00000144339	TMEFF2
96	2	198110596	198178073	ENSOARG00000015111	2	198114247	198186839	PGAP1	protein_coding	-1	post-GPI attachment to proteins 1 [Source:HGNC Symbol;Acc:HGNC:25712]	ENSG00000197121	PGAP1
97	2	198884820	198980895	ENSOARG00000015644	2	198909151	198969198	BOLL	protein_coding	-1	boule homolog, RNA binding protein [Source:HGNC Symbol;Acc:HGNC:14273]	ENSG00000152430	BOLL
97	2	198884820	198980895	ENSOARG00000019737	2	198954163	198954228		protein_coding	1
97	2	198884820	198980895	ENSOARG00000015701	2	198980086	199131911		protein_coding	1
98	2	204052621	204239328	ENSOARG00000017979	2	204016478	204166655	NBEAL1	protein_coding	1	neurobeachin like 1 [Source:HGNC Symbol;Acc:HGNC:20681]	ENSG00000144426	NBEAL1
98	2	204052621	204239328	ENSOARG00000018152	2	204179979	204222542	CYP20A1	protein_coding	1	cytochrome P450 family 20 subfamily A member 1 [Source:HGNC Symbol;Acc:HGNC:20576]	ENSG00000119004	CYP20A1
102	2	218889476	219020139	ENSOARG00000019446	2	218897659	219103131	TNS1	protein_coding	-1	tensin 1 [Source:HGNC Symbol;Acc:HGNC:11973]	ENSG00000079308	TNS1
103	2	220088311	220161917	ENSOARG00000019815	2	220092649	220098581	SLC23A3	protein_coding	-1	solute carrier family 23 member 3 [Source:HGNC Symbol;Acc:HGNC:20601]	ENSG00000213901	SLC23A3
103	2	220088311	220161917	ENSOARG00000019836	2	220101251	220104446	CNPPD1	protein_coding	-1	cyclin Pas1/PHO80 domain containing 1 [Source:HGNC Symbol;Acc:HGNC:25220]	ENSG00000115649	CNPPD1
103	2	220088311	220161917	ENSOARG00000019867	2	220106218	220110585	RETREG2	protein_coding	1	reticulophagy regulator family member 2 [Source:HGNC Symbol;Acc:HGNC:28450]	ENSG00000144567	RETREG2
103	2	220088311	220161917	ENSOARG00000019885	2	220135453	220137964	ZFAND2B	protein_coding	1	zinc finger AN1-type containing 2B [Source:HGNC Symbol;Acc:HGNC:25206]	ENSG00000158552	ZFAND2B
103	2	220088311	220161917	ENSOARG00000019920	2	220138334	220145889	ABCB6	protein_coding	-1	ATP binding cassette subfamily B member 6 (Langereis blood group) [Source:HGNC Symbol;Acc:HGNC:47]	ENSG00000115657	ABCB6
103	2	220088311	220161917	ENSOARG00000019940	2	220146096	220154849	ATG9A	protein_coding	-1	autophagy related 9A [Source:HGNC Symbol;Acc:HGNC:22408]	ENSG00000198925	ATG9A
103	2	220088311	220161917	ENSOARG00000019955	2	220156432	220162287	ANKZF1	protein_coding	1	ankyrin repeat and zinc finger domain containing 1 [Source:HGNC Symbol;Acc:HGNC:25527]	ENSG00000163516	ANKZF1
104	2	233142386	233252525	ENSOARG00000020785	2	233155807	233158712		protein_coding	1		ENSG00000163286	ALPG
104	2	233142386	233252525	ENSOARG00000020799	2	233171502	233182551	ECEL1	protein_coding	-1	endothelin converting enzyme like 1 [Source:HGNC Symbol;Acc:HGNC:3147]	ENSG00000171551	ECEL1
104	2	233142386	233252525	ENSOARG00000020804	2	233218342	233223821	PRSS56	protein_coding	1	protease, serine 56 [Source:HGNC Symbol;Acc:HGNC:39433]	ENSG00000237412	PRSS56
104	2	233142386	233252525	ENSOARG00000020809	2	233224523	233231131	CHRND	protein_coding	1	cholinergic receptor nicotinic delta subunit [Source:HGNC Symbol;Acc:HGNC:1965]	ENSG00000135902	CHRND
104	2	233142386	233252525	ENSOARG00000020815	2	233237519	233251567	CHRNG	protein_coding	1	cholinergic receptor nicotinic gamma subunit [Source:HGNC Symbol;Acc:HGNC:1967]	ENSG00000196811	CHRNG
105	2	238542559	238635517	ENSOARG00000003365	2	238569799	238580414	FGR	protein_coding	1	FGR proto-oncogene, Src family tyrosine kinase [Source:HGNC Symbol;Acc:HGNC:3697]	ENSG00000000938	FGR
106	2	238795114	238825184	ENSOARG00000003550	2	238790273	238803401	MAP3K6	protein_coding	1	mitogen-activated protein kinase kinase kinase 6 [Source:HGNC Symbol;Acc:HGNC:6858]	ENSG00000142733	MAP3K6
106	2	238795114	238825184	ENSOARG00000003646	2	238803873	238810603	SYTL1	protein_coding	-1	synaptotagmin like 1 [Source:HGNC Symbol;Acc:HGNC:15584]	ENSG00000142765	SYTL1
106	2	238795114	238825184	ENSOARG00000003660	2	238817056	238826870	TMEM222	protein_coding	-1	transmembrane protein 222 [Source:HGNC Symbol;Acc:HGNC:25363]	ENSG00000186501	TMEM222
107	2	239647422	239712130	ENSOARG00000004720	2	239655006	239672946		protein_coding	1		ENSG00000176092	CRYBG2
107	2	239647422	239712130	ENSOARG00000004803	2	239674608	239675963	CD52	protein_coding	-1	CD52 molecule [Source:HGNC Symbol;Acc:HGNC:1804]	ENSG00000169442	CD52
107	2	239647422	239712130	ENSOARG00000004886	2	239685889	239711000	UBXN11	protein_coding	1	UBX domain protein 11 [Source:HGNC Symbol;Acc:HGNC:30600]	ENSG00000158062	UBXN11
107	2	239647422	239712130	ENSOARG00000004982	2	239710087	239711424		protein_coding	-1		ENSG00000142669	SH3BGRL3
108	2	242865264	242907634	ENSOARG00000007903	2	242787050	242925381	EPHB2	protein_coding	-1	EPH receptor B2 [Source:HGNC Symbol;Acc:HGNC:3393]	ENSG00000133216	EPHB2
109	2	243079020	243188964	ENSOARG00000008024	2	243108078	243144212	EPHA8	protein_coding	-1	EPH receptor A8 [Source:HGNC Symbol;Acc:HGNC:3391]	ENSG00000070886	EPHA8
109	2	243079020	243188964	ENSOARG00000008054	2	243184145	243219564	ZBTB40	protein_coding	-1	zinc finger and BTB domain containing 40 [Source:HGNC Symbol;Acc:HGNC:29045]	ENSG00000184677	ZBTB40
110	2	243720366	243851651	ENSOARG00000018539	2	243736879	243737706		protein_coding	1
110	2	243720366	243851651	ENSOARG00000008248	2	243785044	243858886	HSPG2	protein_coding	1	heparan sulfate proteoglycan 2 [Source:HGNC Symbol;Acc:HGNC:5273]	ENSG00000142798	HSPG2
111	2	244044334	244116456	ENSOARG00000008471	2	244024972	244055390	RAP1GAP	protein_coding	1	RAP1 GTPase activating protein [Source:HGNC Symbol;Acc:HGNC:9858]	ENSG00000076864	RAP1GAP
111	2	244044334	244116456	ENSOARG00000008507	2	244076534	244097446	ALPL	protein_coding	-1	alkaline phosphatase, liver/bone/kidney [Source:HGNC Symbol;Acc:HGNC:438]	ENSG00000162551	ALPL
112	2	245826855	245864154	ENSOARG00000009689	2	245751187	245845796	TMCO4	protein_coding	1	transmembrane and coiled-coil domains 4 [Source:HGNC Symbol;Acc:HGNC:27393]	ENSG00000162542	TMCO4
112	2	245826855	245864154	ENSOARG00000009788	2	245848695	245861092	HTR6	protein_coding	-1	5-hydroxytryptamine receptor 6 [Source:HGNC Symbol;Acc:HGNC:5301]	ENSG00000179546	HTR1D
114	2	248747094	248926442	ENSOARG00000012297	2	248747852	248758476	ARHGEF19	protein_coding	1	Rho guanine nucleotide exchange factor 19 [Source:HGNC Symbol;Acc:HGNC:26604]	ENSG00000142632	ARHGEF19
114	2	248747094	248926442	ENSOARG00000012400	2	248796884	248820549	EPHA2	protein_coding	1	EPH receptor A2 [Source:HGNC Symbol;Acc:HGNC:3386]	ENSG00000142627	EPHA2
114	2	248747094	248926442	ENSOARG00000018812	2	248877792	248877971		protein_coding	-1		ENSG00000173641	HSPB7
114	2	248747094	248926442	ENSOARG00000012478	2	248884828	248897527		protein_coding	1		ENSG00000184908	CLCNKB
114	2	248747094	248926442	ENSOARG00000012559	2	248898610	248905976	FAM131C	protein_coding	-1	family with sequence similarity 131 member C [Source:HGNC Symbol;Acc:HGNC:26717]	ENSG00000185519	FAM131C
115	3	111156	320389	ENSOARG00000000505	3	103593	181006		protein_coding	-1		ENSG00000148408	CACNA1B
115	3	111156	320389	ENSOARG00000000518	3	178521	229353		protein_coding	-1		ENSG00000148408	CACNA1B
115	3	111156	320389	ENSOARG00000000637	3	264533	336445	EHMT1	protein_coding	-1	euchromatic histone lysine methyltransferase 1 [Source:HGNC Symbol;Acc:HGNC:24650]	ENSG00000181090	EHMT1
116	3	527484	1216556	ENSOARG00000000945	3	525717	534234	NSMF	protein_coding	1	NMDA receptor synaptonuclear signaling and neuronal migration factor [Source:HGNC Symbol;Acc:HGNC:29843]	ENSG00000165802	NSMF
116	3	527484	1216556	ENSOARG00000000961	3	544747	546904	LCNL1	protein_coding	-1	lipocalin like 1 [Source:HGNC Symbol;Acc:HGNC:34436]	ENSG00000214402	LCNL1
116	3	527484	1216556	ENSOARG00000001058	3	581456	585846	LCN12	protein_coding	-1	lipocalin 12 [Source:HGNC Symbol;Acc:HGNC:28733]	ENSG00000184925	LCN12
116	3	527484	1216556	ENSOARG00000001078	3	601860	604726		protein_coding	-1
116	3	527484	1216556	ENSOARG00000001099	3	637929	646197	NELFB	protein_coding	-1	negative elongation factor complex member B [Source:HGNC Symbol;Acc:HGNC:24324]	ENSG00000188986	NELFB
116	3	527484	1216556	ENSOARG00000001120	3	647159	648634		protein_coding	-1		ENSG00000197768	STPG3
116	3	527484	1216556	ENSOARG00000001250	3	650330	655281	FAM166A	protein_coding	1	family with sequence similarity 166 member A [Source:HGNC Symbol;Acc:HGNC:33818]	ENSG00000188163	FAM166A
116	3	527484	1216556	ENSOARG00000001271	3	693612	696631	ENTPD8	protein_coding	1	ectonucleoside triphosphate diphosphohydrolase 8 [Source:HGNC Symbol;Acc:HGNC:24860]	ENSG00000188833	ENTPD8
116	3	527484	1216556	ENSOARG00000001297	3	697152	705716	NOXA1	protein_coding	-1	NADPH oxidase activator 1 [Source:HGNC Symbol;Acc:HGNC:10668]	ENSG00000188747	NOXA1
116	3	527484	1216556	ENSOARG00000001401	3	725962	781557	EXD3	protein_coding	1	exonuclease 3'-5' domain containing 3 [Source:HGNC Symbol;Acc:HGNC:26023]	ENSG00000187609	EXD3
116	3	527484	1216556	ENSOARG00000018929	3	786637	786906	NRARP	protein_coding	1	NOTCH regulated ankyrin repeat protein [Source:HGNC Symbol;Acc:HGNC:33843]	ENSG00000198435	NRARP
116	3	527484	1216556	ENSOARG00000001521	3	814166	832188	TRAF2	protein_coding	-1	TNF receptor associated factor 2 [Source:HGNC Symbol;Acc:HGNC:12032]	ENSG00000127191	TRAF2
116	3	527484	1216556	ENSOARG00000001538	3	838913	842943	EDF1	protein_coding	1	endothelial differentiation related factor 1 [Source:HGNC Symbol;Acc:HGNC:3164]	ENSG00000107223	EDF1
116	3	527484	1216556	ENSOARG00000018939	3	858498	858734		protein_coding	-1
116	3	527484	1216556	ENSOARG00000001552	3	863763	880511	RABL6	protein_coding	-1	RAB, member RAS oncogene family like 6 [Source:HGNC Symbol;Acc:HGNC:24703]	ENSG00000196642	RABL6
116	3	527484	1216556	ENSOARG00000001665	3	881255	889394	CCDC183	protein_coding	-1	coiled-coil domain containing 183 [Source:HGNC Symbol;Acc:HGNC:28236]	ENSG00000213213	CCDC183
116	3	527484	1216556	ENSOARG00000001688	3	892645	893677	TMEM141	protein_coding	-1	transmembrane protein 141 [Source:HGNC Symbol;Acc:HGNC:28211]	ENSG00000244187	TMEM141
116	3	527484	1216556	ENSOARG00000001705	3	909517	910253		protein_coding	-1
116	3	527484	1216556	ENSOARG00000001716	3	913577	915837	LCN8	protein_coding	-1	lipocalin 8 [Source:HGNC Symbol;Acc:HGNC:27038]	ENSG00000204001	LCN8
116	3	527484	1216556	ENSOARG00000001801	3	919314	921445	LCN15	protein_coding	-1	lipocalin 15 [Source:HGNC Symbol;Acc:HGNC:33777]	ENSG00000177984	LCN15
116	3	527484	1216556	ENSOARG00000001817	3	927945	933639		protein_coding	1		ENSG00000267206	LCN6
116	3	527484	1216556	ENSOARG00000001831	3	954697	957211	LCN1	protein_coding	1	lipocalin 1 [Source:HGNC Symbol;Acc:HGNC:6525]	ENSG00000160349	LCN1
116	3	527484	1216556	ENSOARG00000001929	3	964369	966613		protein_coding	1
116	3	527484	1216556	ENSOARG00000001942	3	982418	985474	C9orf116	protein_coding	1	chromosome 9 open reading frame 116 [Source:HGNC Symbol;Acc:HGNC:28435]	ENSG00000160345	C9orf116
116	3	527484	1216556	ENSOARG00000001967	3	991569	995016	PPP1R26	protein_coding	-1	protein phosphatase 1 regulatory subunit 26 [Source:HGNC Symbol;Acc:HGNC:29089]	ENSG00000196422	PPP1R26
116	3	527484	1216556	ENSOARG00000001985	3	1210453	1247202	OLFM1	protein_coding	-1	olfactomedin 1 [Source:HGNC Symbol;Acc:HGNC:17187]	ENSG00000130558	OLFM1
117	3	1370820	2027773	ENSOARG00000002129	3	1382755	1496634	COL5A1	protein_coding	-1	collagen type V alpha 1 chain [Source:HGNC Symbol;Acc:HGNC:2209]	ENSG00000130635	COL5A1
117	3	1370820	2027773	ENSOARG00000002277	3	1442982	2818577		protein_coding	-1
117	3	1370820	2027773	ENSOARG00000002288	3	1500224	1500908		protein_coding	1
117	3	1370820	2027773	ENSOARG00000002366	3	1694451	1718246	RXRA	protein_coding	-1	retinoid X receptor alpha [Source:HGNC Symbol;Acc:HGNC:10477]	ENSG00000186350	RXRA
117	3	1370820	2027773	ENSOARG00000002388	3	1760353	1771880		protein_coding	-1		ENSG00000176248	ANAPC2
117	3	1370820	2027773	ENSOARG00000002485	3	1771647	1772311	SSNA1	protein_coding	1	SS nuclear autoantigen 1 [Source:HGNC Symbol;Acc:HGNC:11321]	ENSG00000176101	SSNA1
117	3	1370820	2027773	ENSOARG00000002508	3	1774351	1780422		protein_coding	-1		ENSG00000176058	TPRN
117	3	1370820	2027773	ENSOARG00000002519	3	1785569	1791423		protein_coding	1		ENSG00000188566	NDOR1
117	3	1370820	2027773	ENSOARG00000002535	3	1808994	1814527	SLC34A3	protein_coding	1	solute carrier family 34 member 3 [Source:HGNC Symbol;Acc:HGNC:20305]	ENSG00000198569	SLC34A3
117	3	1370820	2027773	ENSOARG00000002665	3	1819055	1820765		protein_coding	1		ENSG00000188229	TUBB4B
117	3	1370820	2027773	ENSOARG00000002692	3	1992533	2011865	BRD3	protein_coding	1	bromodomain containing 3 [Source:HGNC Symbol;Acc:HGNC:1104]	ENSG00000169925	BRD3
118	3	2190097	2288321	ENSOARG00000002720	3	2183135	2222188	VAV2	protein_coding	1	vav guanine nucleotide exchange factor 2 [Source:HGNC Symbol;Acc:HGNC:12658]	ENSG00000160293	VAV2
118	3	2190097	2288321	ENSOARG00000002850	3	2216459	2444248		protein_coding	1
118	3	2190097	2288321	ENSOARG00000002967	3	2233129	2288414	SARDH	protein_coding	1	sarcosine dehydrogenase [Source:HGNC Symbol;Acc:HGNC:10536]	ENSG00000123453	SARDH
119	3	2693435	3249403	ENSOARG00000003746	3	2693740	2698054	FAM69B	protein_coding	-1	family with sequence similarity 69 member B [Source:HGNC Symbol;Acc:HGNC:28290]	ENSG00000165716	FAM69B
119	3	2693435	3249403	ENSOARG00000003764	3	2728311	2731922	AGPAT2	protein_coding	1	1-acylglycerol-3-phosphate O-acyltransferase 2 [Source:HGNC Symbol;Acc:HGNC:325]	ENSG00000169692	AGPAT2
119	3	2693435	3249403	ENSOARG00000003778	3	2733290	2735571	EGFL7	protein_coding	-1	EGF like domain multiple 7 [Source:HGNC Symbol;Acc:HGNC:20594]	ENSG00000172889	EGFL7
119	3	2693435	3249403	ENSOARG00000003795	3	2785362	2941930		protein_coding	1
119	3	2693435	3249403	ENSOARG00000003820	3	2878995	2901864	NOTCH1	protein_coding	1	notch 1 [Source:HGNC Symbol;Acc:HGNC:7881]	ENSG00000148400	NOTCH1
119	3	2693435	3249403	ENSOARG00000003941	3	2921206	2945924	SEC16A	protein_coding	1	SEC16 homolog A, endoplasmic reticulum export factor [Source:HGNC Symbol;Acc:HGNC:29006]	ENSG00000148396	SEC16A
119	3	2693435	3249403	ENSOARG00000004050	3	2948421	2956989		protein_coding	1
119	3	2693435	3249403	ENSOARG00000004155	3	2959327	2969109	PMPCA	protein_coding	-1	peptidase, mitochondrial processing alpha subunit [Source:HGNC Symbol;Acc:HGNC:18667]	ENSG00000165688	PMPCA
119	3	2693435	3249403	ENSOARG00000004243	3	2970447	2975352	SDCCAG3	protein_coding	1	serologically defined colon cancer antigen 3 [Source:HGNC Symbol;Acc:HGNC:10667]	ENSG00000165689	ENTR1
119	3	2693435	3249403	ENSOARG00000004360	3	2979687	3001287	SNAPC4	protein_coding	1	small nuclear RNA activating complex polypeptide 4 [Source:HGNC Symbol;Acc:HGNC:11137]	ENSG00000165684	SNAPC4
119	3	2693435	3249403	ENSOARG00000004519	3	3005001	3011028	CARD9	protein_coding	1	caspase recruitment domain family member 9 [Source:HGNC Symbol;Acc:HGNC:16391]	ENSG00000187796	CARD9
119	3	2693435	3249403	ENSOARG00000004532	3	3012547	3013603		protein_coding	1		ENSG00000213221	DNLZ
119	3	2693435	3249403	ENSOARG00000004552	3	3018505	3037592	GPSM1	protein_coding	-1	G protein signaling modulator 1 [Source:HGNC Symbol;Acc:HGNC:17858]	ENSG00000160360	GPSM1
119	3	2693435	3249403	ENSOARG00000004584	3	3064851	3093553	CCDC187	protein_coding	1	coiled-coil domain containing 187 [Source:HGNC Symbol;Acc:HGNC:30942]	ENSG00000260220	CCDC187
119	3	2693435	3249403	ENSOARG00000004603	3	3097684	3105904		protein_coding	1
119	3	2693435	3249403	ENSOARG00000004724	3	3111846	3135300		protein_coding	1		ENSG00000165661	QSOX2
119	3	2693435	3249403	ENSOARG00000004750	3	3138427	3148553	LHX3	protein_coding	1	LIM homeobox 3 [Source:HGNC Symbol;Acc:HGNC:6595]	ENSG00000107187	LHX3
119	3	2693435	3249403	ENSOARG00000018987	3	3214513	3214953	TMEM250	protein_coding	1	transmembrane protein 250 [Source:HGNC Symbol;Acc:HGNC:31009]	ENSG00000238227	TMEM250
120	3	3321726	3546859	ENSOARG00000004786	3	3347081	3520344	UBAC1	protein_coding	1	UBA domain containing 1 [Source:HGNC Symbol;Acc:HGNC:30221]	ENSG00000130560	UBAC1
120	3	3321726	3546859	ENSOARG00000004913	3	3394620	3438071	CAMSAP1	protein_coding	1	calmodulin regulated spectrin associated protein 1 [Source:HGNC Symbol;Acc:HGNC:19946]	ENSG00000130559	CAMSAP1
120	3	3321726	3546859	ENSOARG00000004942	3	3448687	3489977	KCNT1	protein_coding	-1	potassium sodium-activated channel subfamily T member 1 [Source:HGNC Symbol;Acc:HGNC:18865]	ENSG00000107147	KCNT1
120	3	3321726	3546859	ENSOARG00000005059	3	3526476	3530958	SOHLH1	protein_coding	1	spermatogenesis and oogenesis specific basic helix-loop-helix 1 [Source:HGNC Symbol;Acc:HGNC:27845]	ENSG00000165643	SOHLH1
120	3	3321726	3546859	ENSOARG00000005072	3	3542728	3544160	LCN9	protein_coding	-1	lipocalin 9 [Source:HGNC Symbol;Acc:HGNC:17442]	ENSG00000148386	LCN9
121	3	3723920	3764164	ENSOARG00000005336	3	3756354	3770157	RALGDS	protein_coding	1	ral guanine nucleotide dissociation stimulator [Source:HGNC Symbol;Acc:HGNC:9842]	ENSG00000160271	RALGDS
122	3	6158434	6221683	ENSOARG00000007872	3	6103769	6255797	HMCN2	protein_coding	-1	hemicentin 2 [Source:HGNC Symbol;Acc:HGNC:21293]	ENSG00000148357	HMCN2
124	3	8201070	8255175	ENSOARG00000011136	3	8201897	8203944	DPM2	protein_coding	1	dolichyl-phosphate mannosyltransferase subunit 2, regulatory [Source:HGNC Symbol;Acc:HGNC:3006]	ENSG00000136908	DPM2
124	3	8201070	8255175	ENSOARG00000011211	3	8207122	8215165	PIP5KL1	protein_coding	1	phosphatidylinositol-4-phosphate 5-kinase like 1 [Source:HGNC Symbol;Acc:HGNC:28711]	ENSG00000167103	PIP5KL1
124	3	8201070	8255175	ENSOARG00000011297	3	8222957	8231663	ST6GALNAC4	protein_coding	1	ST6 N-acetylgalactosaminide alpha-2,6-sialyltransferase 4 [Source:HGNC Symbol;Acc:HGNC:17846]	ENSG00000136840	ST6GALNAC4
124	3	8201070	8255175	ENSOARG00000011307	3	8239849	8250043	ST6GALNAC6	protein_coding	1	ST6 N-acetylgalactosaminide alpha-2,6-sialyltransferase 6 [Source:HGNC Symbol;Acc:HGNC:23364]	ENSG00000257524	AL157935.2
125	3	8416746	8436700	ENSOARG00000011747	3	8413744	8421599	CFAP157	protein_coding	-1	cilia and flagella associated protein 157 [Source:HGNC Symbol;Acc:HGNC:27843]	ENSG00000160401	CFAP157
125	3	8416746	8436700	ENSOARG00000011825	3	8429181	8571456	STXBP1	protein_coding	-1	syntaxin binding protein 1 [Source:HGNC Symbol;Acc:HGNC:11444]	ENSG00000136854	STXBP1
126	3	10574201	10640801	ENSOARG00000012811	3	10639205	10681566	GAPVD1	protein_coding	-1	GTPase activating protein and VPS9 domains 1 [Source:HGNC Symbol;Acc:HGNC:23375]	ENSG00000165219	GAPVD1
127	3	13156550	13227298	ENSOARG00000014102	3	13080026	13226163		protein_coding	-1
128	3	25496245	25519641	ENSOARG00000016488	3	25507676	25515088	RAD51AP2	protein_coding	-1	RAD51 associated protein 2 [Source:HGNC Symbol;Acc:HGNC:34417]	ENSG00000214842	RAD51AP2
129	3	28345851	28420322	ENSOARG00000017302	3	28343752	28391519	HS1BP3	protein_coding	-1	HCLS1 binding protein 3 [Source:HGNC Symbol;Acc:HGNC:24979]	ENSG00000118960	HS1BP3
129	3	28345851	28420322	ENSOARG00000017366	3	28411571	28500725	LDAH	protein_coding	-1	lipid droplet associated hydrolase [Source:HGNC Symbol;Acc:HGNC:26145]	ENSG00000118961	LDAH
130	3	33478987	33551428	ENSOARG00000018813	3	33453254	33544069	DRC1	protein_coding	1	dynein regulatory complex subunit 1 [Source:HGNC Symbol;Acc:HGNC:24245]	ENSG00000157856	DRC1
130	3	33478987	33551428	ENSOARG00000018867	3	33495576	33586545	OTOF	protein_coding	-1	otoferlin [Source:HGNC Symbol;Acc:HGNC:8515]	ENSG00000115155	OTOF
131	3	35791511	35810032	ENSOARG00000019592	3	35801899	35810453	C2orf71	protein_coding	-1	chromosome 2 open reading frame 71 [Source:HGNC Symbol;Acc:HGNC:34383]	ENSG00000179270	PCARE
134	3	57418989	57498425	ENSOARG00000020570	3	57492464	57505460	ATOH8	protein_coding	1	atonal bHLH transcription factor 8 [Source:HGNC Symbol;Acc:HGNC:24126]	ENSG00000168874	ATOH8
135	3	62192868	62273409	ENSOARG00000000855	3	62200617	62280227	SH3RF3	protein_coding	1	SH3 domain containing ring finger 3 [Source:HGNC Symbol;Acc:HGNC:24699]	ENSG00000172985	SH3RF3
136	3	65820112	65883750	ENSOARG00000001759	3	65770635	65858634	FANCL	protein_coding	1	Fanconi anemia complementation group L [Source:HGNC Symbol;Acc:HGNC:20748]	ENSG00000115392	FANCL
136	3	65820112	65883750	ENSOARG00000001844	3	65858703	65955917	VRK2	protein_coding	-1	vaccinia related kinase 2 [Source:HGNC Symbol;Acc:HGNC:12719]	ENSG00000028116	VRK2
138	3	68614598	68668576	ENSOARG00000002400	3	68546298	68659018	CCDC88A	protein_coding	1	coiled-coil domain containing 88A [Source:HGNC Symbol;Acc:HGNC:25523]	ENSG00000115355	CCDC88A
138	3	68614598	68668576	ENSOARG00000002488	3	68668499	68670123		protein_coding	-1
141	3	77195138	77240740	ENSOARG00000005419	3	77196159	77310078	TTC7A	protein_coding	-1	tetratricopeptide repeat domain 7A [Source:HGNC Symbol;Acc:HGNC:19750]	ENSG00000068724	TTC7A
143	3	81296456	81310268	ENSOARG00000007271	3	81285872	81299658	HAAO	protein_coding	1	3-hydroxyanthranilate 3,4-dioxygenase [Source:HGNC Symbol;Acc:HGNC:4796]	ENSG00000162882	HAAO
143	3	81296456	81310268	ENSOARG00000016267	3	81302289	81303512	OXER1	protein_coding	1	oxoeicosanoid receptor 1 [Source:HGNC Symbol;Acc:HGNC:24884]	ENSG00000162881	OXER1
144	3	88507687	88845283	ENSOARG00000010263	3	88717213	88718506		protein_coding	-1
145	3	91307558	91425179	ENSOARG00000010515	3	91252791	91461884	BIRC6	protein_coding	-1	baculoviral IAP repeat containing 6 [Source:HGNC Symbol;Acc:HGNC:13516]	ENSG00000115760	BIRC6
146	3	103533361	103599900	ENSOARG00000013689	3	103470927	103568463	FAM178B	protein_coding	1	family with sequence similarity 178 member B [Source:HGNC Symbol;Acc:HGNC:28036]	ENSG00000168754	FAM178B
146	3	103533361	103599900	ENSOARG00000013713	3	103576027	103582517	SEMA4C	protein_coding	1	semaphorin 4C [Source:HGNC Symbol;Acc:HGNC:10731]	ENSG00000168758	SEMA4C
146	3	103533361	103599900	ENSOARG00000013735	3	103584795	103591016	ANKRD39	protein_coding	1	ankyrin repeat domain 39 [Source:HGNC Symbol;Acc:HGNC:28640]	ENSG00000213337	ANKRD39
146	3	103533361	103599900	ENSOARG00000013747	3	103595452	103598419	ANKRD23	protein_coding	1	ankyrin repeat domain 23 [Source:HGNC Symbol;Acc:HGNC:24470]	ENSG00000163126	ANKRD23
147	3	104207763	104223031	ENSOARG00000014040	3	104202084	104215212	GPAT2	protein_coding	1	glycerol-3-phosphate acyltransferase 2, mitochondrial [Source:HGNC Symbol;Acc:HGNC:27168]	ENSG00000186281	GPAT2
147	3	104207763	104223031	ENSOARG00000014060	3	104215781	104223184		protein_coding	-1		ENSG00000115042	FAHD2A
149	3	134242967	134259593	ENSOARG00000017253	3	134251826	134257790	ANKRD33	protein_coding	-1	ankyrin repeat domain 33 [Source:HGNC Symbol;Acc:HGNC:13788]	ENSG00000167612	ANKRD33
150	3	137512720	137614332	ENSOARG00000019251	3	137514279	137544861		protein_coding	-1
150	3	137512720	137614332	ENSOARG00000019256	3	137567249	137722068		protein_coding	-1
150	3	137512720	137614332	ENSOARG00000019259	3	137590527	137595012		protein_coding	-1
151	3	157035123	157111259	ENSOARG00000004565	3	157020163	157148008	USP15	protein_coding	-1	ubiquitin specific peptidase 15 [Source:HGNC Symbol;Acc:HGNC:12613]	ENSG00000135655	USP15
153	3	161580713	161759405	ENSOARG00000005095	3	161580697	161588504	TSFM	protein_coding	-1	Ts translation elongation factor, mitochondrial [Source:HGNC Symbol;Acc:HGNC:12367]	ENSG00000123297	TSFM
153	3	161580713	161759405	ENSOARG00000005186	3	161590355	161596353	EEF1AKMT3	protein_coding	-1	EEF1A lysine methyltransferase 3 [Source:HGNC Symbol;Acc:HGNC:24936]	ENSG00000123427	EEF1AKMT3
153	3	161580713	161759405	ENSOARG00000005201	3	161596933	161600320	METTL1	protein_coding	1	methyltransferase like 1 [Source:HGNC Symbol;Acc:HGNC:7030]	ENSG00000037897	METTL1
153	3	161580713	161759405	ENSOARG00000005222	3	161601860	161606397	CYP27B1	protein_coding	1	cytochrome P450 family 27 subfamily B member 1 [Source:HGNC Symbol;Acc:HGNC:2606]	ENSG00000111012	CYP27B1
153	3	161580713	161759405	ENSOARG00000005241	3	161610573	161612208	2017-03-09	protein_coding	-1	membrane associated ring-CH-type finger 9 [Source:HGNC Symbol;Acc:HGNC:25139]	ENSG00000139266	MARCH9
153	3	161580713	161759405	ENSOARG00000005320	3	161617799	161623974		protein_coding	1	cyclin-dependent kinase 4 [Source:RefSeq peptide;Acc:NP_001120741]	ENSG00000135446	CDK4
153	3	161580713	161759405	ENSOARG00000005334	3	161620781	161623542	TSPAN31	protein_coding	-1	tetraspanin 31 [Source:HGNC Symbol;Acc:HGNC:10539]	ENSG00000135452	TSPAN31
153	3	161580713	161759405	ENSOARG00000005433	3	161626100	161641307	AGAP2	protein_coding	1	ArfGAP with GTPase domain, ankyrin repeat and PH domain 2 [Source:HGNC Symbol;Acc:HGNC:16921]	ENSG00000135439	AGAP2
153	3	161580713	161759405	ENSOARG00000005584	3	161649858	161683988	OS9	protein_coding	-1	OS9, endoplasmic reticulum lectin [Source:HGNC Symbol;Acc:HGNC:16994]	ENSG00000135506	OS9
153	3	161580713	161759405	ENSOARG00000005672	3	161750765	161756373	B4GALNT1	protein_coding	1	beta-1,4-N-acetyl-galactosaminyltransferase 1 [Source:HGNC Symbol;Acc:HGNC:4117]	ENSG00000135454	B4GALNT1
153	3	161580713	161759405	ENSOARG00000005767	3	161757842	161763440	SLC26A10	protein_coding	-1	solute carrier family 26 member 10 [Source:HGNC Symbol;Acc:HGNC:14470]	ENSG00000135502	SLC26A10
154	3	162410996	162441356	ENSOARG00000008046	3	162414465	162419572	RDH16	protein_coding	1	retinol dehydrogenase 16 (all-trans) [Source:HGNC Symbol;Acc:HGNC:29674]	ENSG00000139547	RDH16
154	3	162410996	162441356	ENSOARG00000008058	3	162428460	162436986	SDR9C7	protein_coding	1	short chain dehydrogenase/reductase family 9C member 7 [Source:HGNC Symbol;Acc:HGNC:29958]	ENSG00000170426	SDR9C7
155	3	163661188	163782091	ENSOARG00000018059	3	163661862	163662809		protein_coding	-1
155	3	163661188	163782091	ENSOARG00000018073	3	163687337	163688269		protein_coding	-1
155	3	163661188	163782091	ENSOARG00000018092	3	163700532	163701467		protein_coding	-1
155	3	163661188	163782091	ENSOARG00000011516	3	163754261	163778785		protein_coding	-1		ENSG00000205327	OR6C68
156	3	164004285	164234074	ENSOARG00000018181	3	164034590	164035525		protein_coding	1
156	3	164004285	164234074	ENSOARG00000018202	3	164104035	164104994	OR6C76	protein_coding	-1	olfactory receptor family 6 subfamily C member 76 [Source:HGNC Symbol;Acc:HGNC:31305]	ENSG00000185821	OR6C76
156	3	164004285	164234074	ENSOARG00000018217	3	164159072	164160475	OR6C75	protein_coding	-1	olfactory receptor family 6 subfamily C member 75 [Source:HGNC Symbol;Acc:HGNC:31304]	ENSG00000187857	OR6C75
156	3	164004285	164234074	ENSOARG00000018231	3	164175344	164176282	OR6C3	protein_coding	1	olfactory receptor family 6 subfamily C member 3 [Source:HGNC Symbol;Acc:HGNC:15437]	ENSG00000205329	OR6C3
156	3	164004285	164234074	ENSOARG00000018253	3	164192982	164193917		protein_coding	1
157	3	164625490	164780082	ENSOARG00000011667	3	164692519	164709732		protein_coding	1		ENSG00000170605	OR9K2
157	3	164625490	164780082	ENSOARG00000011757	3	164761993	164780802	OR9K2	protein_coding	-1	olfactory receptor family 9 subfamily K member 2 [Source:HGNC Symbol;Acc:HGNC:15339]	ENSG00000170605	OR9K2
158	3	178696845	178743725	ENSOARG00000018527	3	178690576	178707822	MCM5	protein_coding	1	minichromosome maintenance complex component 5 [Source:HGNC Symbol;Acc:HGNC:6948]	ENSG00000100297	MCM5
160	3	204172445	204195677	ENSOARG00000020990	3	204179719	204186124		protein_coding	1
160	3	204172445	204195677	ENSOARG00000020995	3	204195501	204200453		protein_coding	1
161	3	206617753	206721242	ENSOARG00000003092	3	206582108	206658561		protein_coding	1
161	3	206617753	206721242	ENSOARG00000003159	3	206664750	206676737		protein_coding	1
161	3	206617753	206721242	ENSOARG00000003251	3	206712983	206746704		protein_coding	1
162	3	210892488	210999675	ENSOARG00000010797	3	210770654	210903905		protein_coding	1
162	3	210892488	210999675	ENSOARG00000011054	3	210883197	210893395	FOXM1	protein_coding	1	forkhead box M1 [Source:HGNC Symbol;Acc:HGNC:3818]	ENSG00000111206	FOXM1
162	3	210892488	210999675	ENSOARG00000011141	3	210894933	210898133		protein_coding	1		ENSG00000283297	TEX52
162	3	210892488	210999675	ENSOARG00000011151	3	210913682	210920854	NRIP2	protein_coding	1	nuclear receptor interacting protein 2 [Source:HGNC Symbol;Acc:HGNC:23078]	ENSG00000053702	NRIP2
162	3	210892488	210999675	ENSOARG00000011256	3	210923360	210931733	ITFG2	protein_coding	-1	integrin alpha FG-GAP repeat containing 2 [Source:HGNC Symbol;Acc:HGNC:30879]	ENSG00000111203	ITFG2
162	3	210892488	210999675	ENSOARG00000011357	3	210939318	210945747	FKBP4	protein_coding	-1	FK506 binding protein 4 [Source:HGNC Symbol;Acc:HGNC:3720]	ENSG00000004478	FKBP4
162	3	210892488	210999675	ENSOARG00000011452	3	210962589	210991723	DDX11	protein_coding	1	DEAD/H-box helicase 11 [Source:HGNC Symbol;Acc:HGNC:2736]	ENSG00000013573	DDX11
162	3	210892488	210999675	ENSOARG00000011557	3	210992865	210996123		protein_coding	-1		ENSG00000181404	WASHC1
163	3	211109585	211171377	ENSOARG00000011662	3	211037975	211128133	IQSEC3	protein_coding	1	IQ motif and Sec7 domain 3 [Source:HGNC Symbol;Acc:HGNC:29193]	ENSG00000120645	IQSEC3
163	3	211109585	211171377	ENSOARG00000011751	3	211137409	211149397	SLC6A12	protein_coding	-1	solute carrier family 6 member 12 [Source:HGNC Symbol;Acc:HGNC:11045]	ENSG00000111181	SLC6A12
163	3	211109585	211171377	ENSOARG00000011827	3	211159487	211199991	SLC6A13	protein_coding	-1	solute carrier family 6 member 13 [Source:HGNC Symbol;Acc:HGNC:11046]	ENSG00000010379	SLC6A13
164	3	212231083	212306914	ENSOARG00000012826	3	212231976	212297934	CACNA2D4	protein_coding	-1	calcium voltage-gated channel auxiliary subunit alpha2delta 4 [Source:HGNC Symbol;Acc:HGNC:20202]	ENSG00000151062	CACNA2D4
164	3	212231083	212306914	ENSOARG00000012944	3	212251460	212257054	LRTM2	protein_coding	1	leucine rich repeats and transmembrane domains 2 [Source:HGNC Symbol;Acc:HGNC:32443]	ENSG00000166159	LRTM2
165	3	213124002	213195386	ENSOARG00000013519	3	213128115	213130563	BID	protein_coding	-1	BH3 interacting domain death agonist [Source:HGNC Symbol;Acc:HGNC:1050]	ENSG00000015475	BID
165	3	213124002	213195386	ENSOARG00000013607	3	213154465	213244646	MICAL3	protein_coding	-1	microtubule associated monooxygenase, calponin and LIM domain containing 3 [Source:HGNC Symbol;Acc:HGNC:24694]	ENSG00000243156	MICAL3
166	3	213526985	213585268	ENSOARG00000014071	3	213524467	213575136	TRIOBP	protein_coding	1	TRIO and F-actin binding protein [Source:HGNC Symbol;Acc:HGNC:17009]	ENSG00000100106	TRIOBP
167	3	213876797	213908092	ENSOARG00000015099	3	213848950	213877784	BAIAP2L2	protein_coding	-1	BAI1 associated protein 2 like 2 [Source:HGNC Symbol;Acc:HGNC:26203]	ENSG00000128298	BAIAP2L2
167	3	213876797	213908092	ENSOARG00000015125	3	213879369	213939800	PLA2G6	protein_coding	-1	phospholipase A2 group VI [Source:HGNC Symbol;Acc:HGNC:9039]	ENSG00000184381	PLA2G6
168	3	213977733	214035145	ENSOARG00000015251	3	213963246	213985514	TMEM184B	protein_coding	-1	transmembrane protein 184B [Source:HGNC Symbol;Acc:HGNC:1310]	ENSG00000198792	TMEM184B
169	3	214826151	214854619	ENSOARG00000016603	3	214825403	214837410	TAB1	protein_coding	1	TGF-beta activated kinase 1 (MAP3K7) binding protein 1 [Source:HGNC Symbol;Acc:HGNC:18157]	ENSG00000100324	TAB1
170	3	216390575	216414491	ENSOARG00000018085	3	216375984	216392095	L3MBTL2	protein_coding	1	L3MBTL2, polycomb repressive complex 1 subunit [Source:HGNC Symbol;Acc:HGNC:18594]	ENSG00000100395	L3MBTL2
170	3	216390575	216414491	ENSOARG00000018130	3	216393296	216398768		protein_coding	-1		ENSG00000100399	CHADL
170	3	216390575	216414491	ENSOARG00000018140	3	216407732	216430977	RANGAP1	protein_coding	-1	Ran GTPase activating protein 1 [Source:HGNC Symbol;Acc:HGNC:9854]	ENSG00000100401	RANGAP1
171	3	216911490	216948107	ENSOARG00000018717	3	216883954	216921173	SREBF2	protein_coding	1	sterol regulatory element binding transcription factor 2 [Source:HGNC Symbol;Acc:HGNC:11290]	ENSG00000198911	SREBF2
171	3	216911490	216948107	ENSOARG00000018753	3	216935100	216936591	TNFRSF13C	protein_coding	-1	TNF receptor superfamily member 13C [Source:HGNC Symbol;Acc:HGNC:17755]	ENSG00000159958	TNFRSF13C
171	3	216911490	216948107	ENSOARG00000018792	3	216945918	216956844	CENPM	protein_coding	-1	centromere protein M [Source:HGNC Symbol;Acc:HGNC:18352]	ENSG00000100162	CENPM
172	3	217923488	218051299	ENSOARG00000019123	3	217927843	217930850		protein_coding	1
172	3	217923488	218051299	ENSOARG00000019125	3	217935946	217950686	MCAT	protein_coding	-1	malonyl-CoA-acyl carrier protein transacylase [Source:HGNC Symbol;Acc:HGNC:29622]	ENSG00000100294	MCAT
172	3	217923488	218051299	ENSOARG00000019140	3	217975199	217979418	TSPO	protein_coding	1	translocator protein [Source:RefSeq peptide;Acc:NP_001009747]	ENSG00000100300	TSPO
172	3	217923488	218051299	ENSOARG00000019154	3	217982723	217992766	TTLL12	protein_coding	-1	tubulin tyrosine ligase like 12 [Source:HGNC Symbol;Acc:HGNC:28974]	ENSG00000100304	TTLL12
172	3	217923488	218051299	ENSOARG00000019187	3	218014774	218132516	SCUBE1	protein_coding	-1	signal peptide, CUB domain and EGF like domain containing 1 [Source:HGNC Symbol;Acc:HGNC:13441]	ENSG00000159307	SCUBE1
173	3	218246864	218287378	ENSOARG00000019199	3	218212702	218281891	MPPED1	protein_coding	1	metallophosphoesterase domain containing 1 [Source:HGNC Symbol;Acc:HGNC:1306]	ENSG00000186732	MPPED1
174	3	218879748	218985071	ENSOARG00000019286	3	218866509	218892320	PARVG	protein_coding	1	parvin gamma [Source:HGNC Symbol;Acc:HGNC:14654]	ENSG00000138964	PARVG
174	3	218879748	218985071	ENSOARG00000019289	3	218961048	218974997	KIAA1644	protein_coding	-1	KIAA1644 [Source:HGNC Symbol;Acc:HGNC:29335]	ENSG00000138944	SHISAL1
175	3	219925434	219990485	ENSOARG00000019404	3	219920951	220010977	FBLN1	protein_coding	1	fibulin 1 [Source:HGNC Symbol;Acc:HGNC:3600]	ENSG00000077942	FBLN1
176	3	222525469	222687386	ENSOARG00000019584	3	222638301	222639047		protein_coding	1		ENSG00000219438	FAM19A5
177	3	223396914	223715693	ENSOARG00000019587	3	223285059	223590857		protein_coding	1
177	3	223396914	223715693	ENSOARG00000019605	3	223453725	223483532	BRD1	protein_coding	-1	bromodomain containing 1 [Source:HGNC Symbol;Acc:HGNC:1102]	ENSG00000100425	BRD1
177	3	223396914	223715693	ENSOARG00000019626	3	223531991	223533838		protein_coding	1		ENSG00000100426	ZBED4
177	3	223396914	223715693	ENSOARG00000019629	3	223545248	223550165	ALG12	protein_coding	-1	ALG12, alpha-1,6-mannosyltransferase [Source:HGNC Symbol;Acc:HGNC:19358]	ENSG00000182858	ALG12
177	3	223396914	223715693	ENSOARG00000019646	3	223554396	223560306	CRELD2	protein_coding	1	cysteine rich with EGF like domains 2 [Source:HGNC Symbol;Acc:HGNC:28150]	ENSG00000184164	CRELD2
177	3	223396914	223715693	ENSOARG00000019659	3	223593822	223594242		protein_coding	1		ENSG00000198355	PIM3
177	3	223396914	223715693	ENSOARG00000019662	3	223613111	223616130	IL17REL	protein_coding	-1	interleukin 17 receptor E like [Source:HGNC Symbol;Acc:HGNC:33808]	ENSG00000188263	IL17REL
177	3	223396914	223715693	ENSOARG00000019680	3	223665158	223696017	TTLL8	protein_coding	-1	tubulin tyrosine ligase like 8 [Source:HGNC Symbol;Acc:HGNC:34000]	ENSG00000138892	TTLL8
177	3	223396914	223715693	ENSOARG00000019692	3	223696665	223718617	MLC1	protein_coding	-1	megalencephalic leukoencephalopathy with subcortical cysts 1 [Source:HGNC Symbol;Acc:HGNC:17082]	ENSG00000100427	MLC1
178	3	223823553	223905490	ENSOARG00000019752	3	223825056	223830358		protein_coding	1		ENSG00000073169	SELENOO
178	3	223823553	223905490	ENSOARG00000019756	3	223831406	223854950	TUBGCP6	protein_coding	-1	tubulin gamma complex associated protein 6 [Source:HGNC Symbol;Acc:HGNC:18127]	ENSG00000128159	TUBGCP6
178	3	223823553	223905490	ENSOARG00000019780	3	223855030	223860104	HDAC10	protein_coding	-1	histone deacetylase 10 [Source:HGNC Symbol;Acc:HGNC:18128]	ENSG00000100429	HDAC10
178	3	223823553	223905490	ENSOARG00000019799	3	223862775	223867577	MAPK12	protein_coding	-1	mitogen-activated protein kinase 12 [Source:HGNC Symbol;Acc:HGNC:6874]	ENSG00000188130	MAPK12
178	3	223823553	223905490	ENSOARG00000019806	3	223878088	223892897	PLXNB2	protein_coding	-1	plexin B2 [Source:HGNC Symbol;Acc:HGNC:9104]	ENSG00000196576	PLXNB2
179	3	223983431	224021862	ENSOARG00000019844	3	223943537	223989870		protein_coding	1		ENSG00000100239	PPP6R2
179	3	223983431	224021862	ENSOARG00000019864	3	223997598	223999978	MIOX	protein_coding	1	myo-inositol oxygenase [Source:HGNC Symbol;Acc:HGNC:14522]	ENSG00000100253	MIOX
179	3	223983431	224021862	ENSOARG00000019869	3	224011653	224016041	LMF2	protein_coding	-1	lipase maturation factor 2 [Source:HGNC Symbol;Acc:HGNC:25096]	ENSG00000100258	LMF2
179	3	223983431	224021862	ENSOARG00000019889	3	224015914	224026416		protein_coding	1		ENSG00000025770	NCAPH2
180	3	224131151	224189127	ENSOARG00000019916	3	224032227	224138531		protein_coding	-1
180	3	224131151	224189127	ENSOARG00000019988	3	224128214	224137101	MAPK8IP2	protein_coding	1	mitogen-activated protein kinase 8 interacting protein 2 [Source:HGNC Symbol;Acc:HGNC:6883]	ENSG00000008735	MAPK8IP2
180	3	224131151	224189127	ENSOARG00000019992	3	224147511	224150692	ARSA	protein_coding	-1	arylsulfatase A [Source:HGNC Symbol;Acc:HGNC:713]	ENSG00000100299	ARSA
180	3	224131151	224189127	ENSOARG00000020018	3	224164318	224200729	SHANK3	protein_coding	1	SH3 and multiple ankyrin repeat domains 3 [Source:HGNC Symbol;Acc:HGNC:14294]	ENSG00000251322	SHANK3
181	4	4826260	4837349	ENSOARG00000013596	4	4621556	4844442	COBL	protein_coding	1	cordon-bleu WH2 repeat protein [Source:HGNC Symbol;Acc:HGNC:22199]	ENSG00000106078	COBL
182	4	10333667	10361563	ENSOARG00000018615	4	10336118	10340984	SAMD9	protein_coding	-1	sterile alpha motif domain containing 9 [Source:HGNC Symbol;Acc:HGNC:1348]	ENSG00000205413	SAMD9
184	4	19075257	19111976	ENSOARG00000006587	4	19050516	19248138	PHF14	protein_coding	1	PHD finger protein 14 [Source:HGNC Symbol;Acc:HGNC:22203]	ENSG00000106443	PHF14
185	4	22958467	23090700	ENSOARG00000007998	4	22451961	23258521	DGKB	protein_coding	-1	diacylglycerol kinase beta [Source:HGNC Symbol;Acc:HGNC:2850]	ENSG00000136267	DGKB
186	4	32598821	32654585	ENSOARG00000013712	4	32644654	32815080		protein_coding	1		ENSG00000105784	RUNDC3B
189	4	36341049	36495578	ENSOARG00000015286	4	36080396	36625533	SEMA3A	protein_coding	1	semaphorin 3A [Source:HGNC Symbol;Acc:HGNC:10723]	ENSG00000075213	SEMA3A
190	4	36865359	36963499	ENSOARG00000015397	4	36963456	37234841	SEMA3E	protein_coding	1	semaphorin 3E [Source:HGNC Symbol;Acc:HGNC:10727]	ENSG00000170381	SEMA3E
191	4	37695278	37744435	ENSOARG00000015802	4	37426094	37899047	PCLO	protein_coding	1	piccolo presynaptic cytomatrix protein [Source:HGNC Symbol;Acc:HGNC:13406]	ENSG00000186472	PCLO
193	4	38604911	38676752	ENSOARG00000016292	4	38130751	38666028	CACNA2D1	protein_coding	1	calcium voltage-gated channel auxiliary subunit alpha2delta 1 [Source:HGNC Symbol;Acc:HGNC:1399]	ENSG00000153956	CACNA2D1
196	4	91038793	91611530	ENSOARG00000001162	4	91570787	91571308		protein_coding	-1		ENSG00000179603	GRM8
196	4	91038793	91611530	ENSOARG00000001175	4	91598060	91603588		protein_coding	1
197	4	92351764	92374861	ENSOARG00000002149	4	91948779	92368732	SND1	protein_coding	1	staphylococcal nuclease and tudor domain containing 1 [Source:HGNC Symbol;Acc:HGNC:30646]	ENSG00000197157	SND1
198	4	92896502	92967198	ENSOARG00000003620	4	92905828	92937697	KCP	protein_coding	-1	kielin/chordin-like protein [Source:HGNC Symbol;Acc:HGNC:17585]	ENSG00000135253	KCP
198	4	92896502	92967198	ENSOARG00000003908	4	92962196	92967553	IRF5	protein_coding	1	interferon regulatory factor 5 [Source:HGNC Symbol;Acc:HGNC:6120]	ENSG00000128604	IRF5
200	4	111997875	112126497	ENSOARG00000000650	4	112000730	112028408		protein_coding	1		ENSG00000197558	SSPO
200	4	111997875	112126497	ENSOARG00000000765	4	112013616	112017282		protein_coding	1
200	4	111997875	112126497	ENSOARG00000000781	4	112022444	112026795		protein_coding	1
200	4	111997875	112126497	ENSOARG00000000863	4	112036272	112037982		protein_coding	1
200	4	111997875	112126497	ENSOARG00000000932	4	112041525	112084954	ZNF862	protein_coding	1	zinc finger protein 862 [Source:HGNC Symbol;Acc:HGNC:34519]	ENSG00000106479	ZNF862
200	4	111997875	112126497	ENSOARG00000001047	4	112088014	112091049		protein_coding	1		ENSG00000171130	ATP6V0E2
200	4	111997875	112126497	ENSOARG00000001402	4	112116590	112116790		protein_coding	1
200	4	111997875	112126497	ENSOARG00000001410	4	112120504	112121148	LRRC61	protein_coding	1	leucine rich repeat containing 61 [Source:HGNC Symbol;Acc:HGNC:21704]	ENSG00000127399	LRRC61
200	4	111997875	112126497	ENSOARG00000001055	4	112122338	112124900	RARRES2	protein_coding	-1	retinoic acid receptor responder 2 [Source:HGNC Symbol;Acc:HGNC:9868]	ENSG00000106538	RARRES2
201	4	112222888	112658570	ENSOARG00000001131	4	112226366	112232825		protein_coding	1		ENSG00000171115	GIMAP8
201	4	112222888	112658570	ENSOARG00000001140	4	112262485	112438114		protein_coding	-1
201	4	112222888	112658570	ENSOARG00000001183	4	112269008	112291462		protein_coding	-1		ENSG00000196329	GIMAP5
201	4	112222888	112658570	ENSOARG00000001288	4	112314512	112321148		protein_coding	1		ENSG00000196329	GIMAP5
201	4	112222888	112658570	ENSOARG00000001356	4	112353169	112358920	GIMAP6	protein_coding	1	GTPase, IMAP family member 6 [Source:HGNC Symbol;Acc:HGNC:21918]	ENSG00000133561	GIMAP6
201	4	112222888	112658570	ENSOARG00000001365	4	112387357	112391588		protein_coding	-1		ENSG00000133574	GIMAP4
201	4	112222888	112658570	ENSOARG00000001412	4	112468097	112472163		protein_coding	-1		ENSG00000213203	GIMAP1
201	4	112222888	112658570	ENSOARG00000001437	4	112560517	112561914		protein_coding	-1		ENSG00000133574	GIMAP4
201	4	112222888	112658570	ENSOARG00000001492	4	112567950	112571833		protein_coding	1		ENSG00000133574	GIMAP4
201	4	112222888	112658570	ENSOARG00000001537	4	112613662	112622142		protein_coding	1		ENSG00000133574	GIMAP4
202	4	118951571	118982597	ENSOARG00000010194	4	118929538	118981720	WDR60	protein_coding	1	WD repeat domain 60 [Source:HGNC Symbol;Acc:HGNC:21862]	ENSG00000126870	WDR60
203	5	2363181	2425534	ENSOARG00000004646	5	2315837	2447777	TRIM11	protein_coding	1	tripartite motif containing 11 [Source:HGNC Symbol;Acc:HGNC:16281]	ENSG00000154370	TRIM11
203	5	2363181	2425534	ENSOARG00000004817	5	2363866	2371887		protein_coding	-1
203	5	2363181	2425534	ENSOARG00000005438	5	2379625	2595327	OBSCN	protein_coding	-1	obscurin, cytoskeletal calmodulin and titin-interacting RhoGEF [Source:HGNC Symbol;Acc:HGNC:15719]	ENSG00000154358	OBSCN
204	5	5526844	5638078	ENSOARG00000016953	5	5526442	5529457	GTPBP3	protein_coding	-1	GTP binding protein 3 (mitochondrial) [Source:HGNC Symbol;Acc:HGNC:14880]	ENSG00000130299	GTPBP3
204	5	5526844	5638078	ENSOARG00000017060	5	5533097	5547496	ANO8	protein_coding	1	anoctamin 8 [Source:HGNC Symbol;Acc:HGNC:29329]	ENSG00000074855	ANO8
204	5	5526844	5638078	ENSOARG00000017198	5	5546157	5548370	DDA1	protein_coding	-1	DET1 and DDB1 associated 1 [Source:HGNC Symbol;Acc:HGNC:28360]	ENSG00000130311	DDA1
204	5	5526844	5638078	ENSOARG00000017239	5	5554949	5555459	MRPL34	protein_coding	-1	mitochondrial ribosomal protein L34 [Source:HGNC Symbol;Acc:HGNC:14488]	ENSG00000130312	MRPL34
204	5	5526844	5638078	ENSOARG00000017259	5	5558703	5563511	ABHD8	protein_coding	1	abhydrolase domain containing 8 [Source:HGNC Symbol;Acc:HGNC:23759]	ENSG00000127220	ABHD8
204	5	5526844	5638078	ENSOARG00000017289	5	5566510	5570359	ANKLE1	protein_coding	-1	ankyrin repeat and LEM domain containing 1 [Source:HGNC Symbol;Acc:HGNC:26812]	ENSG00000160117	ANKLE1
204	5	5526844	5638078	ENSOARG00000017396	5	5571858	5576914	BABAM1	protein_coding	-1	BRISC and BRCA1 A complex member 1 [Source:HGNC Symbol;Acc:HGNC:25008]	ENSG00000105393	BABAM1
204	5	5526844	5638078	ENSOARG00000017547	5	5582852	5591369	USHBP1	protein_coding	1	USH1 protein network component harmonin binding protein 1 [Source:HGNC Symbol;Acc:HGNC:24058]	ENSG00000130307	USHBP1
204	5	5526844	5638078	ENSOARG00000017630	5	5594968	5605211	NR2F6	protein_coding	1	nuclear receptor subfamily 2 group F member 6 [Source:HGNC Symbol;Acc:HGNC:7977]	ENSG00000160113	NR2F6
204	5	5526844	5638078	ENSOARG00000017721	5	5606218	5609931	OCEL1	protein_coding	-1	occludin/ELL domain containing 1 [Source:HGNC Symbol;Acc:HGNC:26221]	ENSG00000099330	OCEL1
204	5	5526844	5638078	ENSOARG00000017786	5	5609791	5616730	USE1	protein_coding	-1	unconventional SNARE in the ER 1 [Source:HGNC Symbol;Acc:HGNC:30882]	ENSG00000053501	USE1
204	5	5526844	5638078	ENSOARG00000017962	5	5619115	5707735	MYO9B	protein_coding	-1	myosin IXB [Source:HGNC Symbol;Acc:HGNC:7609]	ENSG00000099331	MYO9B
205	5	5919565	5933187	ENSOARG00000018503	5	5920308	5961026	SIN3B	protein_coding	-1	SIN3 transcription regulator family member B [Source:HGNC Symbol;Acc:HGNC:19354]	ENSG00000127511	SIN3B
206	5	6026261	6045500	ENSOARG00000018596	5	5978226	6056599	NWD1	protein_coding	-1	NACHT and WD repeat domain containing 1 [Source:HGNC Symbol;Acc:HGNC:27619]	ENSG00000188039	NWD1
207	5	6846569	6985212	ENSOARG00000001029	5	6887948	6894283		protein_coding	-1
207	5	6846569	6985212	ENSOARG00000001061	5	6906985	6928292		protein_coding	-1
207	5	6846569	6985212	ENSOARG00000016140	5	6966470	6967411		protein_coding	1
207	5	6846569	6985212	ENSOARG00000001104	5	6983833	6985125		protein_coding	1
208	5	8674173	8746254	ENSOARG00000004748	5	8688503	8690619		protein_coding	-1
209	5	9054122	9136251	ENSOARG00000004875	5	9069829	9096954		protein_coding	1		ENSG00000127507	ADGRE2
210	5	9892589	9981560	ENSOARG00000007992	5	9882111	9902754	C19orf57	protein_coding	1	chromosome 19 open reading frame 57 [Source:HGNC Symbol;Acc:HGNC:28153]	ENSG00000132016	C19orf57
210	5	9892589	9981560	ENSOARG00000008043	5	9905224	9907593	NANOS3	protein_coding	-1	nanos C2HC-type zinc finger 3 [Source:HGNC Symbol;Acc:HGNC:22048]	ENSG00000187556	NANOS3
210	5	9892589	9981560	ENSOARG00000008103	5	9940451	9961457	ZSWIM4	protein_coding	-1	zinc finger SWIM-type containing 4 [Source:HGNC Symbol;Acc:HGNC:25704]	ENSG00000132003	ZSWIM4
210	5	9892589	9981560	ENSOARG00000008176	5	9969863	9974502	C19orf53	protein_coding	-1	chromosome 19 open reading frame 53 [Source:HGNC Symbol;Acc:HGNC:24991]	ENSG00000104979	C19orf53
210	5	9892589	9981560	ENSOARG00000008222	5	9976237	9983077	MRI1	protein_coding	-1	methylthioribose-1-phosphate isomerase 1 [Source:HGNC Symbol;Acc:HGNC:28469]	ENSG00000037757	MRI1
212	5	12303705	12313029	ENSOARG00000014548	5	12291318	12320770		protein_coding	1
213	5	13275560	13331364	ENSOARG00000017799	5	13265620	13288133	KANK2	protein_coding	-1	KN motif and ankyrin repeat domains 2 [Source:HGNC Symbol;Acc:HGNC:29300]	ENSG00000197256	KANK2
213	5	13275560	13331364	ENSOARG00000017948	5	13290740	13330992	DOCK6	protein_coding	-1	dedicator of cytokinesis 6 [Source:HGNC Symbol;Acc:HGNC:19189]	ENSG00000130158	DOCK6
213	5	13275560	13331364	ENSOARG00000018117	5	13317907	13320915	ANGPTL8	protein_coding	1	angiopoietin like 8 [Source:HGNC Symbol;Acc:HGNC:24933]	ENSG00000130173	ANGPTL8
214	5	14320525	14365704	ENSOARG00000002855	5	14323523	14327153		protein_coding	-1
214	5	14320525	14365704	ENSOARG00000002895	5	14335329	14337873	LRRC8E	protein_coding	1	leucine rich repeat containing 8 family member E [Source:HGNC Symbol;Acc:HGNC:26272]	ENSG00000171017	LRRC8E
214	5	14320525	14365704	ENSOARG00000002988	5	14340244	14351562	MAP2K7	protein_coding	1	mitogen-activated protein kinase kinase 7 [Source:HGNC Symbol;Acc:HGNC:6847]	ENSG00000076984	MAP2K7
214	5	14320525	14365704	ENSOARG00000003045	5	14355089	14357459		protein_coding	1		ENSG00000104976	SNAPC2
214	5	14320525	14365704	ENSOARG00000016463	5	14358880	14359035		protein_coding	-1
214	5	14320525	14365704	ENSOARG00000003105	5	14359615	14371424	TIMM44	protein_coding	-1	translocase of inner mitochondrial membrane 44 [Source:HGNC Symbol;Acc:HGNC:17316]	ENSG00000104980	TIMM44
215	5	14448688	14523193	ENSOARG00000003210	5	14453428	14455992	CCL25	protein_coding	1	C-C motif chemokine 25 precursor [Source:RefSeq peptide;Acc:NP_001035380]	ENSG00000131142	CCL25
215	5	14448688	14523193	ENSOARG00000003428	5	14459057	14528747	FBN3	protein_coding	-1	fibrillin 3 [Source:HGNC Symbol;Acc:HGNC:18794]	ENSG00000142449	FBN3
216	5	15635592	15688317	ENSOARG00000005763	5	15629500	15640987	SLC25A23	protein_coding	1	solute carrier family 25 member 23 [Source:HGNC Symbol;Acc:HGNC:19375]	ENSG00000125648	SLC25A23
216	5	15635592	15688317	ENSOARG00000005801	5	15644443	15650634	SLC25A41	protein_coding	1	solute carrier family 25 member 41 [Source:HGNC Symbol;Acc:HGNC:28533]	ENSG00000181240	SLC25A41
216	5	15635592	15688317	ENSOARG00000005881	5	15653766	15662415	KHSRP	protein_coding	1	KH-type splicing regulatory protein [Source:HGNC Symbol;Acc:HGNC:6316]	ENSG00000088247	KHSRP
216	5	15635592	15688317	ENSOARG00000005957	5	15669453	15683248		protein_coding	-1
216	5	15635592	15688317	ENSOARG00000006051	5	15683837	15689701	GTF2F1	protein_coding	1	general transcription factor IIF subunit 1 [Source:HGNC Symbol;Acc:HGNC:4652]	ENSG00000125651	GTF2F1
217	5	16115157	16239766	ENSOARG00000006541	5	16017238	16217037	LONP1	protein_coding	1	lon peptidase 1, mitochondrial [Source:HGNC Symbol;Acc:HGNC:9479]	ENSG00000196365	LONP1
217	5	16115157	16239766	ENSOARG00000006861	5	16038804	16158154		protein_coding	1
217	5	16115157	16239766	ENSOARG00000016518	5	16123041	16123208		protein_coding	-1
217	5	16115157	16239766	ENSOARG00000007052	5	16142465	16156203		protein_coding	1		ENSG00000141994	DUS3L
217	5	16115157	16239766	ENSOARG00000007123	5	16156646	16156920		protein_coding	1
217	5	16115157	16239766	ENSOARG00000007242	5	16162290	16197441	CATSPERD	protein_coding	-1	cation channel sperm associated auxiliary subunit delta [Source:HGNC Symbol;Acc:HGNC:28598]	ENSG00000174898	CATSPERD
217	5	16115157	16239766	ENSOARG00000007383	5	16217374	16218384		protein_coding	-1
217	5	16115157	16239766	ENSOARG00000007491	5	16220581	16223062	HSD11B1L	protein_coding	-1	hydroxysteroid 11-beta dehydrogenase 1 like [Source:HGNC Symbol;Acc:HGNC:30419]	ENSG00000167733	HSD11B1L
217	5	16115157	16239766	ENSOARG00000007562	5	16225500	16226953	C19orf70	protein_coding	1	chromosome 19 open reading frame 70 [Source:HGNC Symbol;Acc:HGNC:33702]	ENSG00000174917	C19orf70
217	5	16115157	16239766	ENSOARG00000007662	5	16230123	16292210		protein_coding	-1		ENSG00000160633	SAFB
218	5	16693197	16763672	ENSOARG00000008388	5	16686041	16766082	KDM4B	protein_coding	-1	lysine demethylase 4B [Source:HGNC Symbol;Acc:HGNC:29136]	ENSG00000127663	KDM4B
219	5	17623821	17680843	ENSOARG00000011202	5	17600694	17687426		protein_coding	-1		0	0
219	5	17623821	17680843	ENSOARG00000011323	5	17629206	17633291	NMRK2	protein_coding	-1	nicotinamide riboside kinase 2 [Source:HGNC Symbol;Acc:HGNC:17871]	ENSG00000077009	NMRK2
219	5	17623821	17680843	ENSOARG00000011411	5	17645014	17679520	ATCAY	protein_coding	-1	ATCAY, caytaxin [Source:HGNC Symbol;Acc:HGNC:779]	ENSG00000167654	ATCAY
220	5	17868416	17942616	ENSOARG00000012188	5	17872074	17883373	CACTIN	protein_coding	1	cactin, spliceosome C complex subunit [Source:HGNC Symbol;Acc:HGNC:29938]	ENSG00000105298	CACTIN
220	5	17868416	17942616	ENSOARG00000012274	5	17893368	17899126	TBXA2R	protein_coding	1	thromboxane A2 receptor [Source:HGNC Symbol;Acc:HGNC:11608]	ENSG00000006638	TBXA2R
220	5	17868416	17942616	ENSOARG00000012310	5	17903084	17906791	GIPC3	protein_coding	-1	GIPC PDZ domain containing family member 3 [Source:HGNC Symbol;Acc:HGNC:18183]	ENSG00000179855	GIPC3
220	5	17868416	17942616	ENSOARG00000012318	5	17910323	17915929	HMG20B	protein_coding	-1	high mobility group 20B [Source:HGNC Symbol;Acc:HGNC:5002]	ENSG00000064961	HMG20B
220	5	17868416	17942616	ENSOARG00000012366	5	17927021	17935828	MFSD12	protein_coding	1	major facilitator superfamily domain containing 12 [Source:HGNC Symbol;Acc:HGNC:28299]	ENSG00000161091	MFSD12
220	5	17868416	17942616	ENSOARG00000012488	5	17936288	17940881		protein_coding	-1		ENSG00000183397	C19orf71
222	5	21288212	21331522	ENSOARG00000016825	5	21955038	22217880	ADAMTS19	protein_coding	-1	ADAM metallopeptidase with thrombospondin type 1 motif 19 [Source:HGNC Symbol;Acc:HGNC:17111]	ENSG00000145808	ADAMTS19
226	5	35764065	35816109	ENSOARG00000003149	5	35756308	35820750	UNC5A	protein_coding	1	unc-5 netrin receptor A [Source:HGNC Symbol;Acc:HGNC:12567]	ENSG00000113763	UNC5A
227	5	38865621	39095642	ENSOARG00000011907	5	38915050	38915976		protein_coding	1
227	5	38865621	39095642	ENSOARG00000011976	5	38932439	38933374		protein_coding	1
227	5	38865621	39095642	ENSOARG00000007859	5	38973914	38974936	OR2AK2	protein_coding	1	olfactory receptor family 2 subfamily AK member 2 [Source:HGNC Symbol;Acc:HGNC:19569]	ENSG00000187080	OR2AK2
227	5	38865621	39095642	ENSOARG00000007867	5	39016773	39090661		protein_coding	1
228	5	39181048	39289546	ENSOARG00000007902	5	39191712	39192492		protein_coding	1		ENSG00000285891	AC113348.1
228	5	39181048	39289546	ENSOARG00000007912	5	39207097	39208109	OR2AJ1	protein_coding	1	olfactory receptor family 2 subfamily AJ member 1 [Source:HGNC Symbol;Acc:HGNC:15001]	ENSG00000177275	OR2AJ1
228	5	39181048	39289546	ENSOARG00000012049	5	39233888	39234823		protein_coding	1		ENSG00000203663	OR2L2
228	5	39181048	39289546	ENSOARG00000007952	5	39274003	39275030		protein_coding	1		ENSG00000203663	OR2L2
228	5	39181048	39289546	ENSOARG00000012118	5	39288968	39290167		protein_coding	1		ENSG00000203663	OR2L2
229	5	40522713	41046405	ENSOARG00000008555	5	40529642	40535023	ODF3L2	protein_coding	-1	outer dense fiber of sperm tails 3 like 2 [Source:HGNC Symbol;Acc:HGNC:26841]	ENSG00000181781	ODF3L2
229	5	40522713	41046405	ENSOARG00000008624	5	40548709	40554304	MADCAM1	protein_coding	1	mucosal vascular addressin cell adhesion molecule 1 [Source:HGNC Symbol;Acc:HGNC:6765]	ENSG00000099866	MADCAM1
229	5	40522713	41046405	ENSOARG00000008637	5	40557491	40568678	TPGS1	protein_coding	1	tubulin polyglutamylase complex subunit 1 [Source:HGNC Symbol;Acc:HGNC:25058]	ENSG00000141933	TPGS1
229	5	40522713	41046405	ENSOARG00000008672	5	40571718	40574633	CDC34	protein_coding	1	cell division cycle 34 [Source:HGNC Symbol;Acc:HGNC:1734]	ENSG00000099804	CDC34
229	5	40522713	41046405	ENSOARG00000008703	5	40576104	40583247	GZMM	protein_coding	1	granzyme M [Source:HGNC Symbol;Acc:HGNC:4712]	ENSG00000197540	GZMM
229	5	40522713	41046405	ENSOARG00000008783	5	40597750	40604316	BSG	protein_coding	1	basigin (Ok blood group) [Source:HGNC Symbol;Acc:HGNC:1116]	ENSG00000172270	BSG
229	5	40522713	41046405	ENSOARG00000008798	5	40609228	40629662	HCN2	protein_coding	1	hyperpolarization activated cyclic nucleotide gated potassium and sodium channel 2 [Source:HGNC Symbol;Acc:HGNC:4846]	ENSG00000099822	HCN2
229	5	40522713	41046405	ENSOARG00000008898	5	40629915	40642031	POLRMT	protein_coding	-1	RNA polymerase mitochondrial [Source:HGNC Symbol;Acc:HGNC:9200]	ENSG00000099821	POLRMT
229	5	40522713	41046405	ENSOARG00000009020	5	40652177	40654924	FGF22	protein_coding	1	fibroblast growth factor 22 [Source:HGNC Symbol;Acc:HGNC:3679]	ENSG00000070388	FGF22
229	5	40522713	41046405	ENSOARG00000009053	5	40656533	40664368	RNF126	protein_coding	-1	ring finger protein 126 [Source:HGNC Symbol;Acc:HGNC:21151]	ENSG00000070423	RNF126
229	5	40522713	41046405	ENSOARG00000009153	5	40674209	40677991	FSTL3	protein_coding	1	follistatin like 3 [Source:HGNC Symbol;Acc:HGNC:3973]	ENSG00000070404	FSTL3
229	5	40522713	41046405	ENSOARG00000009165	5	40680096	40685332	PRSS57	protein_coding	-1	protease, serine 57 [Source:HGNC Symbol;Acc:HGNC:31397]	ENSG00000185198	PRSS57
229	5	40522713	41046405	ENSOARG00000009223	5	40702601	40715789	PALM	protein_coding	1	paralemmin [Source:HGNC Symbol;Acc:HGNC:8594]	ENSG00000099864	PALM
229	5	40522713	41046405	ENSOARG00000009328	5	40722687	40727686	MISP	protein_coding	1	mitotic spindle positioning [Source:HGNC Symbol;Acc:HGNC:27000]	ENSG00000099812	MISP
229	5	40522713	41046405	ENSOARG00000009416	5	40758529	40767585	PTBP1	protein_coding	1	polypyrimidine tract binding protein 1 [Source:HGNC Symbol;Acc:HGNC:9583]	ENSG00000011304	PTBP1
229	5	40522713	41046405	ENSOARG00000009579	5	40769110	40777532	PLPPR3	protein_coding	-1	phospholipid phosphatase related 3 [Source:HGNC Symbol;Acc:HGNC:23497]	ENSG00000129951	PLPPR3
229	5	40522713	41046405	ENSOARG00000009617	5	40782451	40785248	AZU1	protein_coding	1	azurocidin 1 [Source:HGNC Symbol;Acc:HGNC:913]	ENSG00000172232	AZU1
229	5	40522713	41046405	ENSOARG00000009685	5	40795104	40798400	PRTN3	protein_coding	1	proteinase 3 [Source:HGNC Symbol;Acc:HGNC:9495]	ENSG00000196415	PRTN3
229	5	40522713	41046405	ENSOARG00000009696	5	40802228	40804271	ELANE	protein_coding	1	elastase, neutrophil expressed [Source:HGNC Symbol;Acc:HGNC:3309]	ENSG00000197561	ELANE
229	5	40522713	41046405	ENSOARG00000009779	5	40807088	40809220	CFD	protein_coding	1	complement factor D [Source:HGNC Symbol;Acc:HGNC:2771]	ENSG00000197766	CFD
229	5	40522713	41046405	ENSOARG00000009839	5	40810214	40825658	MED16	protein_coding	-1	mediator complex subunit 16 [Source:HGNC Symbol;Acc:HGNC:17556]	ENSG00000175221	MED16
229	5	40522713	41046405	ENSOARG00000009945	5	40831727	40835230	R3HDM4	protein_coding	-1	R3H domain containing 4 [Source:HGNC Symbol;Acc:HGNC:28270]	ENSG00000198858	R3HDM4
229	5	40522713	41046405	ENSOARG00000010064	5	40844215	40847783	KISS1R	protein_coding	1	KISS1 receptor [Source:HGNC Symbol;Acc:HGNC:4510]
229	5	40522713	41046405	ENSOARG00000010130	5	40860243	40888982		protein_coding	1		ENSG00000116017	ARID3A
229	5	40522713	41046405	ENSOARG00000010138	5	40895974	40905494	WDR18	protein_coding	1	WD repeat domain 18 [Source:HGNC Symbol;Acc:HGNC:17956]	ENSG00000065268	WDR18
229	5	40522713	41046405	ENSOARG00000010244	5	40905657	40914683	GRIN3B	protein_coding	1	glutamate ionotropic receptor NMDA type subunit 3B [Source:HGNC Symbol;Acc:HGNC:16768]	ENSG00000116032	GRIN3B
229	5	40522713	41046405	ENSOARG00000010338	5	40915313	40926664	TMEM259	protein_coding	-1	transmembrane protein 259 [Source:HGNC Symbol;Acc:HGNC:17039]	ENSG00000182087	TMEM259
229	5	40522713	41046405	ENSOARG00000010489	5	40931732	40939546	CNN2	protein_coding	1	calponin 2 [Source:HGNC Symbol;Acc:HGNC:2156]	ENSG00000064666	CNN2
229	5	40522713	41046405	ENSOARG00000010639	5	40942265	40960281	ABCA7	protein_coding	1	ATP binding cassette subfamily A member 7 [Source:HGNC Symbol;Acc:HGNC:37]	ENSG00000064687	ABCA7
229	5	40522713	41046405	ENSOARG00000010834	5	40961251	40973130	ARHGAP45	protein_coding	1	Rho GTPase activating protein 45 [Source:HGNC Symbol;Acc:HGNC:17102]	ENSG00000180448	ARHGAP45
229	5	40522713	41046405	ENSOARG00000010994	5	40977416	40981507	POLR2E	protein_coding	-1	RNA polymerase II subunit E [Source:HGNC Symbol;Acc:HGNC:9192]	ENSG00000099817	POLR2E
229	5	40522713	41046405	ENSOARG00000011060	5	40986460	40987643		protein_coding	1
229	5	40522713	41046405	ENSOARG00000011130	5	40989834	41017018	SBNO2	protein_coding	-1	strawberry notch homolog 2 [Source:HGNC Symbol;Acc:HGNC:29158]	ENSG00000064932	SBNO2
231	5	49326607	49355841	ENSOARG00000018726	5	49295031	49358366		protein_coding	1		ENSG00000204965	PCDHA5
231	5	49326607	49355841	ENSOARG00000018746	5	49344655	49352453		protein_coding	1		ENSG00000249158	PCDHA11
233	5	81599273	81657032	ENSOARG00000015724	5	81131950	81622637	EDIL3	protein_coding	-1	EGF like repeats and discoidin domains 3 [Source:HGNC Symbol;Acc:HGNC:3173]	ENSG00000164176	EDIL3
241	6	26107965	26151810	ENSOARG00000016347	6	26076407	26229912	RAP1GDS1	protein_coding	-1	Rap1 GTPase-GDP dissociation stimulator 1 [Source:HGNC Symbol;Acc:HGNC:9859]	ENSG00000138698	RAP1GDS1
245	6	33936530	34033581	ENSOARG00000018342	6	33662203	34495275	CCSER1	protein_coding	-1	coiled-coil serine rich protein 1 [Source:HGNC Symbol;Acc:HGNC:29349]	ENSG00000184305	CCSER1
250	6	59074588	59111256	ENSOARG00000012505	6	59058209	59128911	N4BP2	protein_coding	1	NEDD4 binding protein 2 [Source:HGNC Symbol;Acc:HGNC:29851]	ENSG00000078177	N4BP2
259	6	78910488	79815211	ENSOARG00000006072	6	79312546	79313735		protein_coding	-1		ENSG00000244476	ERVFRD-1
259	6	78910488	79815211	ENSOARG00000006132	6	79660810	79793106	TECRL	protein_coding	-1	trans-2,3-enoyl-CoA reductase like [Source:HGNC Symbol;Acc:HGNC:27365]	ENSG00000205678	TECRL
260	6	79978198	80500075	ENSOARG00000006290	6	80220647	80221382		protein_coding	-1
261	6	80706145	80873630	ENSOARG00000006407	6	80712077	81089105	EPHA5	protein_coding	-1	EPH receptor A5 [Source:HGNC Symbol;Acc:HGNC:3389]	ENSG00000145242	EPHA5
262	6	112340990	112369810	ENSOARG00000010677	6	112366855	112379157		protein_coding	1		ENSG00000013288	MAN2B2
264	6	114741394	114869796	ENSOARG00000011847	6	113502984	114772068		protein_coding	-1
263	6	113927411	114014792	ENSOARG00000012470	6	113918372	113957626	SH3TC1	protein_coding	1	SH3 domain and tetratricopeptide repeats 1 [Source:HGNC Symbol;Acc:HGNC:26009]	ENSG00000125089	SH3TC1
263	6	113927411	114014792	ENSOARG00000012784	6	114003867	114018781	HTRA3	protein_coding	1	HtrA serine peptidase 3 [Source:HGNC Symbol;Acc:HGNC:30406]	ENSG00000170801	HTRA3
264	6	114741394	114869796	ENSOARG00000013363	6	114765459	114780713	LRPAP1	protein_coding	1	LDL receptor related protein associated protein 1 [Source:HGNC Symbol;Acc:HGNC:6701]	ENSG00000163956	LRPAP1
264	6	114741394	114869796	ENSOARG00000013472	6	114818816	114819689		protein_coding	1
264	6	114741394	114869796	ENSOARG00000013494	6	114821324	114825082		protein_coding	1		ENSG00000109758	HGFAC
264	6	114741394	114869796	ENSOARG00000013502	6	114841576	114844143		protein_coding	1		ENSG00000175920	DOK7
264	6	114741394	114869796	ENSOARG00000013598	6	114857124	114934274	RGS12	protein_coding	-1	regulator of G protein signaling 12 [Source:HGNC Symbol;Acc:HGNC:9994]	ENSG00000159788	RGS12
265	6	114999642	115058842	ENSOARG00000013766	6	114997122	115013557		protein_coding	1
265	6	114999642	115058842	ENSOARG00000013807	6	115003606	115009243	MSANTD1	protein_coding	-1	Myb/SANT DNA binding domain containing 1 [Source:HGNC Symbol;Acc:HGNC:33741]	ENSG00000188981	MSANTD1
265	6	114999642	115058842	ENSOARG00000014115	6	115020417	115124139	HTT	protein_coding	-1	huntingtin [Source:HGNC Symbol;Acc:HGNC:4851]	ENSG00000197386	HTT
266	6	115324704	115438149	ENSOARG00000014948	6	115325107	115341560	SH3BP2	protein_coding	-1	SH3 domain binding protein 2 [Source:HGNC Symbol;Acc:HGNC:10825]	ENSG00000087266	SH3BP2
266	6	115324704	115438149	ENSOARG00000015067	6	115403049	115405541		protein_coding	1
266	6	115324704	115438149	ENSOARG00000015077	6	115414073	115470357	FAM193A	protein_coding	-1	family with sequence similarity 193 member A [Source:HGNC Symbol;Acc:HGNC:16822]	ENSG00000125386	FAM193A
267	6	116075081	116170247	ENSOARG00000015218	6	115634598	116296881		protein_coding	-1
267	6	116075081	116170247	ENSOARG00000015819	6	116086224	116110434	LETM1	protein_coding	1	leucine zipper and EF-hand containing transmembrane protein 1 [Source:HGNC Symbol;Acc:HGNC:6556]	ENSG00000168924	LETM1
267	6	116075081	116170247	ENSOARG00000015904	6	116114542	116120254	FGFR3	protein_coding	-1	fibroblast growth factor receptor 3 [Source:HGNC Symbol;Acc:HGNC:3690]	ENSG00000068078	FGFR3
267	6	116075081	116170247	ENSOARG00000015964	6	116158205	116166146		protein_coding	-1		ENSG00000013810	TACC3
267	6	116075081	116170247	ENSOARG00000016060	6	116169873	116171606	TMEM129	protein_coding	1	transmembrane protein 129 [Source:HGNC Symbol;Acc:HGNC:25137]	ENSG00000168936	TMEM129
268	6	116440663	116912203	ENSOARG00000016260	6	116465341	116467165		protein_coding	-1		ENSG00000127418	FGFRL1
268	6	116440663	116912203	ENSOARG00000016268	6	116490689	116506893	IDUA	protein_coding	-1	iduronidase, alpha-L- [Source:HGNC Symbol;Acc:HGNC:5391]	ENSG00000127415	IDUA
268	6	116440663	116912203	ENSOARG00000016282	6	116521106	116530386	DGKQ	protein_coding	1	diacylglycerol kinase theta [Source:HGNC Symbol;Acc:HGNC:2856]	ENSG00000145214	DGKQ
268	6	116440663	116912203	ENSOARG00000016360	6	116563397	116601004	GAK	protein_coding	1	cyclin G associated kinase [Source:HGNC Symbol;Acc:HGNC:4113]	ENSG00000178950	GAK
268	6	116440663	116912203	ENSOARG00000016472	6	116657195	116664093	CPLX1	protein_coding	1	complexin 1 [Source:HGNC Symbol;Acc:HGNC:2309]	ENSG00000168993	CPLX1
268	6	116440663	116912203	ENSOARG00000016536	6	116684515	116695614		protein_coding	-1		ENSG00000185619	PCGF3
268	6	116440663	116912203	ENSOARG00000016576	6	116745648	116749133		protein_coding	1		ENSG00000235608	NKX1-1
268	6	116440663	116912203	ENSOARG00000016644	6	116761776	116785503	UVSSA	protein_coding	-1	UV stimulated scaffold protein A [Source:HGNC Symbol;Acc:HGNC:29304]	ENSG00000163945	UVSSA
268	6	116440663	116912203	ENSOARG00000016707	6	116797487	116805066		protein_coding	-1		ENSG00000090316	MAEA
268	6	116440663	116912203	ENSOARG00000016756	6	116844195	116845890		protein_coding	-1		ENSG00000185619	PCGF3
268	6	116440663	116912203	ENSOARG00000016816	6	116890482	116894747	MFSD7	protein_coding	1	major facilitator superfamily domain containing 7 [Source:HGNC Symbol;Acc:HGNC:26177]	ENSG00000169026	SLC49A3
268	6	116440663	116912203	ENSOARG00000016949	6	116901725	116929069	PDE6B	protein_coding	-1	phosphodiesterase 6B [Source:HGNC Symbol;Acc:HGNC:8786]	ENSG00000133256	PDE6B
270	7	2150890	2195850	ENSOARG00000016223	7	2145215	2215352	YTHDC2	protein_coding	1	YTH domain containing 2 [Source:HGNC Symbol;Acc:HGNC:24721]	ENSG00000047188	YTHDC2
271	7	18383503	18432646	ENSOARG00000018796	7	18308126	18416561		protein_coding	1		ENSG00000187720	THSD4
272	7	20689379	20720618	ENSOARG00000019255	7	20690047	20706472	CARMIL3	protein_coding	-1	capping protein regulator and myosin 1 linker 3 [Source:HGNC Symbol;Acc:HGNC:20272]	ENSG00000186648	CARMIL3
272	7	20689379	20720618	ENSOARG00000019263	7	20707715	20718944		protein_coding	-1		ENSG00000187630	DHRS4L2
273	7	21026240	21037922	ENSOARG00000019296	7	21026117	21038765	ZFHX2	protein_coding	1	zinc finger homeobox 2 [Source:HGNC Symbol;Acc:HGNC:20152]	ENSG00000136367	ZFHX2
274	7	22342026	22652143	ENSOARG00000019501	7	22347469	22350504		protein_coding	-1
274	7	22342026	22652143	ENSOARG00000019506	7	22358033	22362032		protein_coding	-1
274	7	22342026	22652143	ENSOARG00000019507	7	22373029	22374128		protein_coding	-1
274	7	22342026	22652143	ENSOARG00000019509	7	22383298	22383832		protein_coding	-1
274	7	22342026	22652143	ENSOARG00000019511	7	22394690	22395295		protein_coding	-1
274	7	22342026	22652143	ENSOARG00000019514	7	22421085	22422473		protein_coding	1
274	7	22342026	22652143	ENSOARG00000019519	7	22424890	22428299		protein_coding	1
274	7	22342026	22652143	ENSOARG00000019521	7	22440867	22441478		protein_coding	1		ENSG00000211802	TRAV22
274	7	22342026	22652143	ENSOARG00000019525	7	22453826	22455076		protein_coding	1
274	7	22342026	22652143	ENSOARG00000019526	7	22471271	22471924		protein_coding	1
274	7	22342026	22652143	ENSOARG00000019529	7	22478091	22481210		protein_coding	1
274	7	22342026	22652143	ENSOARG00000019533	7	22493564	22496187	TRAV27	protein_coding	1	T-cell receptor alpha variable 27 [Source:HGNC Symbol;Acc:HGNC:12125]
274	7	22342026	22652143	ENSOARG00000019537	7	22509644	22510691		protein_coding	-1
274	7	22342026	22652143	ENSOARG00000019538	7	22516407	22518234		protein_coding	-1
274	7	22342026	22652143	ENSOARG00000019541	7	22528654	22529146	TRAV16	protein_coding	-1	T-cell receptor alpha variable 16 [Source:HGNC Symbol;Acc:HGNC:12112]	ENSG00000211796	TRAV16
274	7	22342026	22652143	ENSOARG00000019543	7	22558383	22558929		protein_coding	-1
274	7	22342026	22652143	ENSOARG00000019546	7	22562355	22562855		protein_coding	-1		ENSG00000211793	TRAV9-2
274	7	22342026	22652143	ENSOARG00000019550	7	22571864	22572446		protein_coding	-1		ENSG00000259092	TRAV30
274	7	22342026	22652143	ENSOARG00000019553	7	22586032	22586498	TRAV24	protein_coding	-1	T-cell receptor alpha variable 24 [Source:HGNC Symbol;Acc:HGNC:12121]	ENSG00000211805	TRAV24
274	7	22342026	22652143	ENSOARG00000019555	7	22594189	22597239		protein_coding	-1
274	7	22342026	22652143	ENSOARG00000019558	7	22601268	22601793		protein_coding	-1		ENSG00000211803	TRAV23DV6
274	7	22342026	22652143	ENSOARG00000019560	7	22608052	22608631		protein_coding	-1
274	7	22342026	22652143	ENSOARG00000019562	7	22614500	22615083		protein_coding	-1		ENSG00000211803	TRAV23DV6
274	7	22342026	22652143	ENSOARG00000012009	7	22621627	22622004		protein_coding	-1		ENSG00000211802	TRAV22
274	7	22342026	22652143	ENSOARG00000019567	7	22624519	22625017		protein_coding	-1		ENSG00000211786	TRAV8-2
274	7	22342026	22652143	ENSOARG00000019569	7	22629199	22629733	TRAV21	protein_coding	-1	T-cell receptor alpha variable 21 [Source:HGNC Symbol;Acc:HGNC:12118]	ENSG00000211801	TRAV21
274	7	22342026	22652143	ENSOARG00000019571	7	22647848	22648425		protein_coding	-1
275	7	22712638	22741247	ENSOARG00000019594	7	22731007	22732108	TRAV5	protein_coding	-1	T-cell receptor alpha variable 5 [Source:HGNC Symbol;Acc:HGNC:12143]	ENSG00000211779	TRAV5
275	7	22712638	22741247	ENSOARG00000019597	7	22740436	22742554		protein_coding	-1
276	7	34263819	34307556	ENSOARG00000020448	7	34264857	34313571	SPTBN5	protein_coding	-1	spectrin beta, non-erythrocytic 5 [Source:HGNC Symbol;Acc:HGNC:15680]	ENSG00000137877	SPTBN5
277	7	35034393	35047065	ENSOARG00000020558	7	34938811	35051804	STARD9	protein_coding	1	StAR related lipid transfer domain containing 9 [Source:HGNC Symbol;Acc:HGNC:19162]
278	7	37297677	37424090	ENSOARG00000020597	7	36954401	37310523	MDGA2	protein_coding	-1	MAM domain containing glycosylphosphatidylinositol anchor 2 [Source:HGNC Symbol;Acc:HGNC:19835]	ENSG00000139915	MDGA2
279	7	50647272	50757871	ENSOARG00000020876	7	50637054	50754496	ZNF280D	protein_coding	1	zinc finger protein 280D [Source:HGNC Symbol;Acc:HGNC:25953]	ENSG00000285253	AC090517.4
280	7	52631118	52702200	ENSOARG00000020918	7	52647577	53312875	UNC13C	protein_coding	-1	unc-13 homolog C [Source:HGNC Symbol;Acc:HGNC:23149]	ENSG00000137766	UNC13C
281	7	53547562	53725088	ENSOARG00000020924	7	53594785	53788736	WDR72	protein_coding	1	WD repeat domain 72 [Source:HGNC Symbol;Acc:HGNC:26790]	ENSG00000166415	WDR72
282	7	83069557	83125319	ENSOARG00000001525	7	83066587	83079600	RPS6KL1	protein_coding	-1	ribosomal protein S6 kinase like 1 [Source:HGNC Symbol;Acc:HGNC:20222]	ENSG00000198208	RPS6KL1
282	7	83069557	83125319	ENSOARG00000001545	7	83107384	83119573	PGF	protein_coding	-1	placental growth factor [Source:HGNC Symbol;Acc:HGNC:8893]	ENSG00000119630	PGF
283	7	84696711	84726064	ENSOARG00000002133	7	84719344	84773245	ESRRB	protein_coding	1	estrogen related receptor beta [Source:HGNC Symbol;Acc:HGNC:3473]	ENSG00000119715	ESRRB
284	8	2222170	2428321	ENSOARG00000006569	8	2363024	2462058	SENP6	protein_coding	1	SUMO1/sentrin specific peptidase 6 [Source:HGNC Symbol;Acc:HGNC:20944]	ENSG00000112701	SENP6
285	8	4210211	4239802	ENSOARG00000019953	8	4223342	4224508	HTR1B	protein_coding	-1	5-hydroxytryptamine receptor 1B [Source:HGNC Symbol;Acc:HGNC:5287]	ENSG00000135312	HTR1B
286	8	5706935	5740992	ENSOARG00000006899	8	5690526	5800596	PHIP	protein_coding	-1	pleckstrin homology domain interacting protein [Source:HGNC Symbol;Acc:HGNC:15673]	ENSG00000146247	PHIP
288	8	15147164	15197338	ENSOARG00000008072	8	14793285	15176867		protein_coding	1		ENSG00000186439	TRDN
289	8	17041420	17090556	ENSOARG00000008327	8	16883043	17075925	TBC1D32	protein_coding	1	TBC1 domain family member 32 [Source:HGNC Symbol;Acc:HGNC:21485]	ENSG00000146350	TBC1D32
290	8	19460811	19496049	ENSOARG00000008594	8	19396081	19548827	CEP85L	protein_coding	1	centrosomal protein 85 like [Source:HGNC Symbol;Acc:HGNC:21638]	ENSG00000111860	CEP85L
290	8	19460811	19496049	ENSOARG00000019971	8	19475995	19476150	PLN	protein_coding	-1	phospholamban [Source:HGNC Symbol;Acc:HGNC:9080]	ENSG00000198523	PLN
292	8	34939714	35243025	ENSOARG00000011501	8	34947839	35493542	GRIK2	protein_coding	-1	glutamate ionotropic receptor kainate type subunit 2 [Source:HGNC Symbol;Acc:HGNC:4580]	ENSG00000164418	GRIK2
293	8	36356383	36436312	ENSOARG00000011627	8	36191607	36513139		protein_coding	1		ENSG00000112249	ASCC3
295	8	42639958	42698337	ENSOARG00000012177	8	42681130	42681499		protein_coding	1
297	8	44816115	44932325	ENSOARG00000012246	8	44791678	45077954		protein_coding	1
297	8	44816115	44932325	ENSOARG00000012270	8	44807954	44872354		protein_coding	1
299	8	71570423	71613292	ENSOARG00000002348	8	71462635	71627320	STXBP5	protein_coding	1	syntaxin binding protein 5 [Source:HGNC Symbol;Acc:HGNC:19665]	ENSG00000164506	STXBP5
301	8	89038550	89091273	ENSOARG00000004998	8	89035956	89049084	KIF25	protein_coding	1	kinesin family member 25 [Source:HGNC Symbol;Acc:HGNC:6390]	ENSG00000125337	KIF25
306	9	13371655	13704060	ENSOARG00000012694	9	13322638	13375078	ARHGAP39	protein_coding	1	Rho GTPase activating protein 39 [Source:HGNC Symbol;Acc:HGNC:29351]	ENSG00000147799	ARHGAP39
306	9	13371655	13704060	ENSOARG00000012772	9	13377319	13379021	C8orf82	protein_coding	1	chromosome 8 open reading frame 82 [Source:HGNC Symbol;Acc:HGNC:33826]	ENSG00000213563	C8orf82
306	9	13371655	13704060	ENSOARG00000012808	9	13381363	13385846	LRRC24	protein_coding	1	leucine rich repeat containing 24 [Source:HGNC Symbol;Acc:HGNC:28947]	ENSG00000254402	LRRC24
306	9	13371655	13704060	ENSOARG00000012831	9	13384690	13387795	LRRC14	protein_coding	-1	leucine rich repeat containing 14 [Source:HGNC Symbol;Acc:HGNC:20419]	ENSG00000160959	LRRC14
306	9	13371655	13704060	ENSOARG00000012917	9	13388154	13395976	RECQL4	protein_coding	1	RecQ like helicase 4 [Source:HGNC Symbol;Acc:HGNC:9949]	ENSG00000160957	RECQL4
306	9	13371655	13704060	ENSOARG00000012957	9	13394796	13395973		protein_coding	-1		ENSG00000167700	MFSD3
306	9	13371655	13704060	ENSOARG00000012986	9	13420901	13422986	FOXH1	protein_coding	1	forkhead box H1 [Source:HGNC Symbol;Acc:HGNC:3814]	ENSG00000160973	FOXH1
306	9	13371655	13704060	ENSOARG00000013059	9	13423774	13430372	KIFC2	protein_coding	-1	kinesin family member C2 [Source:HGNC Symbol;Acc:HGNC:29530]	ENSG00000167702	KIFC2
306	9	13371655	13704060	ENSOARG00000013192	9	13431470	13444431	CYHR1	protein_coding	1	cysteine and histidine rich 1 [Source:HGNC Symbol;Acc:HGNC:17806]	ENSG00000187954	CYHR1
306	9	13371655	13704060	ENSOARG00000013311	9	13448457	13459099	TONSL	protein_coding	1	tonsoku like, DNA repair protein [Source:HGNC Symbol;Acc:HGNC:7801]	ENSG00000160949	TONSL
306	9	13371655	13704060	ENSOARG00000013355	9	13450780	13453853		protein_coding	-1
306	9	13371655	13704060	ENSOARG00000013435	9	13460501	13464151	VPS28	protein_coding	1	VPS28, ESCRT-I subunit [Source:HGNC Symbol;Acc:HGNC:18178]	ENSG00000160948	VPS28
306	9	13371655	13704060	ENSOARG00000013481	9	13473384	13492413	SLC39A4	protein_coding	1	solute carrier family 39 member 4 [Source:HGNC Symbol;Acc:HGNC:17129]	ENSG00000147804	SLC39A4
306	9	13371655	13704060	ENSOARG00000013594	9	13502610	13516661		protein_coding	1		ENSG00000071894	CPSF1
306	9	13371655	13704060	ENSOARG00000013738	9	13517544	13525183	ADCK5	protein_coding	-1	aarF domain containing kinase 5 [Source:HGNC Symbol;Acc:HGNC:21738]	ENSG00000173137	ADCK5
306	9	13371655	13704060	ENSOARG00000013827	9	13539321	13541509		protein_coding	-1		ENSG00000185803	SLC52A2
306	9	13371655	13704060	ENSOARG00000013926	9	13540439	13544787		protein_coding	1		ENSG00000182325	FBXL6
306	9	13371655	13704060	ENSOARG00000013979	9	13545928	13547867	TMEM249	protein_coding	1	transmembrane protein 249 [Source:HGNC Symbol;Acc:HGNC:44155]	ENSG00000261587	TMEM249
306	9	13371655	13704060	ENSOARG00000014008	9	13556320	13559172	SCRT1	protein_coding	1	scratch family transcriptional repressor 1 [Source:HGNC Symbol;Acc:HGNC:15950]	ENSG00000261678	SCRT1
306	9	13371655	13704060	ENSOARG00000014070	9	13566142	13575279	DGAT1	protein_coding	1	diacylglycerol O-acyltransferase 1 [Source:HGNC Symbol;Acc:HGNC:2843]	ENSG00000185000	DGAT1
306	9	13371655	13704060	ENSOARG00000014186	9	13577626	13595333		protein_coding	-1		ENSG00000185122	HSF1
306	9	13371655	13704060	ENSOARG00000014255	9	13595454	13613631	BOP1	protein_coding	1	block of proliferation 1 [Source:HGNC Symbol;Acc:HGNC:15519]	ENSG00000261236	BOP1
306	9	13371655	13704060	ENSOARG00000014474	9	13613961	13633383	MROH1	protein_coding	-1	maestro heat like repeat family member 1 [Source:HGNC Symbol;Acc:HGNC:26958]	ENSG00000179832	MROH1
306	9	13371655	13704060	ENSOARG00000014588	9	13662588	13664914		protein_coding	1
306	9	13371655	13704060	ENSOARG00000014650	9	13666619	13668987	HGH1	protein_coding	-1	HGH1 homolog [Source:HGNC Symbol;Acc:HGNC:24161]	ENSG00000235173	HGH1
306	9	13371655	13704060	ENSOARG00000014765	9	13674020	13682136	WDR97	protein_coding	-1	WD repeat domain 97 [Source:HGNC Symbol;Acc:HGNC:26959]
306	9	13371655	13704060	ENSOARG00000014895	9	13682676	13684128	MAF1	protein_coding	-1	MAF1 homolog, negative regulator of RNA polymerase III [Source:HGNC Symbol;Acc:HGNC:24966]	ENSG00000179632	MAF1
306	9	13371655	13704060	ENSOARG00000014952	9	13685802	13689296	SHARPIN	protein_coding	1	SHANK associated RH domain interactor [Source:HGNC Symbol;Acc:HGNC:25321]	ENSG00000179526	SHARPIN
306	9	13371655	13704060	ENSOARG00000015048	9	13690819	13692852	CYC1	protein_coding	-1	cytochrome c1 [Source:HGNC Symbol;Acc:HGNC:2579]	ENSG00000179091	CYC1
306	9	13371655	13704060	ENSOARG00000015116	9	13702239	13705634	GPAA1	protein_coding	-1	glycosylphosphatidylinositol anchor attachment 1 [Source:HGNC Symbol;Acc:HGNC:4446]	ENSG00000197858	GPAA1
307	9	13869098	14338180	ENSOARG00000016023	9	13887497	13895813		protein_coding	1		ENSG00000261150	EPPK1
307	9	13869098	14338180	ENSOARG00000016112	9	13899804	13910456	NRBP2	protein_coding	1	nuclear receptor binding protein 2 [Source:HGNC Symbol;Acc:HGNC:19339]	ENSG00000185189	NRBP2
307	9	13869098	14338180	ENSOARG00000016235	9	13918448	13923985	PUF60	protein_coding	1	poly(U) binding splicing factor 60 [Source:HGNC Symbol;Acc:HGNC:17042]	ENSG00000179950	PUF60
307	9	13869098	14338180	ENSOARG00000016348	9	13924974	13945799	SCRIB	protein_coding	1	scribbled planar cell polarity protein [Source:HGNC Symbol;Acc:HGNC:30377]	ENSG00000180900	SCRIB
307	9	13869098	14338180	ENSOARG00000016436	9	13967503	13978556	FAM83H	protein_coding	1	family with sequence similarity 83 member H [Source:HGNC Symbol;Acc:HGNC:24797]	ENSG00000180921	FAM83H
307	9	13869098	14338180	ENSOARG00000016483	9	13982856	13986027		protein_coding	-1		ENSG00000181085	MAPK15
307	9	13869098	14338180	ENSOARG00000016506	9	13999504	14000447		protein_coding	1		ENSG00000255181	CCDC166
307	9	13869098	14338180	ENSOARG00000016599	9	14016060	14017714		protein_coding	-1		ENSG00000183309	ZNF623
307	9	13869098	14338180	ENSOARG00000016621	9	14040700	14047804	TSTA3	protein_coding	1	tissue specific transplantation antigen P35B [Source:HGNC Symbol;Acc:HGNC:12390]	ENSG00000104522	TSTA3
307	9	13869098	14338180	ENSOARG00000016696	9	14046985	14053778		protein_coding	1		ENSG00000104524	PYCR3
307	9	13869098	14338180	ENSOARG00000000069	9	14057009	14060879	TIGD5	protein_coding	-1	tigger transposable element derived 5 [Source:HGNC Symbol;Acc:HGNC:18336]	ENSG00000179886	TIGD5
307	9	13869098	14338180	ENSOARG00000000129	9	14066880	14071946	EEF1D	protein_coding	1	elongation factor 1-delta [Source:RefSeq peptide;Acc:NP_001009449]	ENSG00000104529	EEF1D
307	9	13869098	14338180	ENSOARG00000000196	9	14073117	14076214		protein_coding	1		ENSG00000147813	NAPRT
307	9	13869098	14338180	ENSOARG00000000429	9	14078157	14082347	MROH6	protein_coding	1	maestro heat like repeat family member 6 [Source:HGNC Symbol;Acc:HGNC:27814]	ENSG00000204839	MROH6
307	9	13869098	14338180	ENSOARG00000000576	9	14086277	14090320	GSDMD	protein_coding	-1	gasdermin D [Source:HGNC Symbol;Acc:HGNC:25697]	ENSG00000104518	GSDMD
307	9	13869098	14338180	ENSOARG00000000808	9	14098352	14162256	ZC3H3	protein_coding	1	zinc finger CCCH-type containing 3 [Source:HGNC Symbol;Acc:HGNC:28972]	ENSG00000014164	ZC3H3
307	9	13869098	14338180	ENSOARG00000000914	9	14170906	14305514		protein_coding	1		ENSG00000182759	MAFA
307	9	13869098	14338180	ENSOARG00000000962	9	14206090	14216179	RHPN1	protein_coding	-1	rhophilin Rho GTPase binding protein 1 [Source:HGNC Symbol;Acc:HGNC:19973]	ENSG00000158106	RHPN1
307	9	13869098	14338180	ENSOARG00000001251	9	14239691	14247640	TOP1MT	protein_coding	1	topoisomerase (DNA) I, mitochondrial [Source:HGNC Symbol;Acc:HGNC:29787]	ENSG00000184428	TOP1MT
307	9	13869098	14338180	ENSOARG00000001296	9	14254605	14258286	ZNF696	protein_coding	-1	zinc finger protein 696 [Source:HGNC Symbol;Acc:HGNC:25872]	ENSG00000185730	ZNF696
307	9	13869098	14338180	ENSOARG00000001306	9	14292401	14294685	GPIHBP1	protein_coding	-1	glycosylphosphatidylinositol anchored high density lipoprotein binding protein 1 [Source:HGNC Symbol;Acc:HGNC:24945]	ENSG00000277494	GPIHBP1
307	9	13869098	14338180	ENSOARG00000001309	9	14305291	14311183	LY6H	protein_coding	1	lymphocyte antigen 6 family member H [Source:HGNC Symbol;Acc:HGNC:6728]	ENSG00000176956	LY6H
307	9	13869098	14338180	ENSOARG00000001348	9	14338037	14339474	LY6L	protein_coding	-1	lymphocyte antigen 6 family member L [Source:HGNC Symbol;Acc:HGNC:52284]	ENSG00000261667	LY6L
308	9	14585298	14649079	ENSOARG00000001840	9	14550246	14656183	PSCA	protein_coding	-1	prostate stem cell antigen [Source:HGNC Symbol;Acc:HGNC:9500]
308	9	14585298	14649079	ENSOARG00000001915	9	14611676	14636151		protein_coding	1
308	9	14585298	14649079	ENSOARG00000002124	9	14648230	14719519	ADGRB1	protein_coding	-1	adhesion G protein-coupled receptor B1 [Source:HGNC Symbol;Acc:HGNC:943]	ENSG00000181790	ADGRB1
309	9	14797444	14841067	ENSOARG00000002338	9	14797335	14832922	TSNARE1	protein_coding	1	t-SNARE domain containing 1 [Source:HGNC Symbol;Acc:HGNC:26437]	ENSG00000171045	TSNARE1
311	9	15418969	15526453	ENSOARG00000002603	9	15366029	15425726	MROH5	protein_coding	1	maestro heat like repeat family member 5 [Source:HGNC Symbol;Acc:HGNC:42976]	ENSG00000226807	MROH5
311	9	15418969	15526453	ENSOARG00000002695	9	15428624	15439791	PTP4A3	protein_coding	-1	protein tyrosine phosphatase type IVA, member 3 [Source:HGNC Symbol;Acc:HGNC:9636]	ENSG00000184489	PTP4A3
311	9	15418969	15526453	ENSOARG00000002852	9	15490857	15492016	GPR20	protein_coding	1	G protein-coupled receptor 20 [Source:HGNC Symbol;Acc:HGNC:4475]	ENSG00000204882	GPR20
312	9	17502913	17513661	ENSOARG00000004943	9	17255135	17519881	FAM135B	protein_coding	1	family with sequence similarity 135 member B [Source:HGNC Symbol;Acc:HGNC:28029]	ENSG00000147724	FAM135B
314	9	43837673	43903209	ENSOARG00000017825	9	43751120	43861432		protein_coding	1		ENSG00000104205	SGK3
314	9	43837673	43903209	ENSOARG00000017914	9	43872057	43906823	MCMDC2	protein_coding	1	minichromosome maintenance domain containing 2 [Source:HGNC Symbol;Acc:HGNC:26368]	ENSG00000178460	MCMDC2
321	9	64650528	65112864	ENSOARG00000011267	9	63608850	65007715	CSMD3	protein_coding	1	CUB and Sushi multiple domains 3 [Source:HGNC Symbol;Acc:HGNC:19291]	ENSG00000164796	CSMD3
324	9	70507763	70563896	ENSOARG00000015316	9	70509441	70953892	OXR1	protein_coding	-1	oxidation resistance 1 [Source:HGNC Symbol;Acc:HGNC:15822]	ENSG00000164830	OXR1
325	9	73121603	73183694	ENSOARG00000015979	9	72976729	73464816	RIMS2	protein_coding	-1	regulating synaptic membrane exocytosis 2 [Source:HGNC Symbol;Acc:HGNC:17283]	ENSG00000176406	RIMS2
326	9	77347633	77807912	ENSOARG00000002300	9	77057424	77839842	VPS13B	protein_coding	-1	vacuolar protein sorting 13 homolog B [Source:HGNC Symbol;Acc:HGNC:2183]	ENSG00000132549	VPS13B
326	9	77347633	77807912	ENSOARG00000014618	9	77523541	77524746		protein_coding	1		ENSG00000241685	ARPC1A
326	9	77347633	77807912	ENSOARG00000014632	9	77624044	77624604		protein_coding	1
332	10	6820152	7884154	ENSOARG00000006632	10	7179237	7307442		protein_coding	1
332	10	6820152	7884154	ENSOARG00000006641	10	7450054	7547626		protein_coding	-1
332	10	6820152	7884154	ENSOARG00000006647	10	7670212	7885837		protein_coding	-1
334	10	26253039	26664724	ENSOARG00000010627	10	26007917	26592574	NBEA	protein_coding	-1	neurobeachin [Source:HGNC Symbol;Acc:HGNC:7648]	ENSG00000172915	NBEA
335	10	36911464	36959483	ENSOARG00000014884	10	36911002	36957157		protein_coding	-1
337	10	40017075	40466480	ENSOARG00000017107	10	40068359	40068595		protein_coding	-1
339	10	43099415	43201824	ENSOARG00000015029	10	42906101	43141913		protein_coding	-1
339	10	43099415	43201824	ENSOARG00000015071	10	43075598	43181328		protein_coding	1
342	10	46864866	47014657	ENSOARG00000015209	10	46568964	46995144		protein_coding	-1		ENSG00000276644	DACH1
346	10	60988959	61291744	ENSOARG00000017171	10	61224629	61227157	SLITRK6	protein_coding	-1	SLIT and NTRK like family member 6 [Source:HGNC Symbol;Acc:HGNC:23503]	ENSG00000184564	SLITRK6
349	10	62705912	62831364	ENSOARG00000000522	10	62772445	62775295	SLITRK5	protein_coding	1	SLIT and NTRK like family member 5 [Source:HGNC Symbol;Acc:HGNC:20295]	ENSG00000165300	SLITRK5
351	10	70341024	70464274	ENSOARG00000001021	10	70273359	70383829		protein_coding	1		ENSG00000125257	ABCC4
351	10	70341024	70464274	ENSOARG00000001067	10	70402864	70519034		protein_coding	1		ENSG00000125257	ABCC4
352	10	70548274	71418323	ENSOARG00000001114	10	70736744	70753017		protein_coding	1		ENSG00000125257	ABCC4
352	10	70548274	71418323	ENSOARG00000001149	10	70801692	70802469		protein_coding	-1		ENSG00000242950	ERVW-1
352	10	70548274	71418323	ENSOARG00000001156	10	70807868	70839918		protein_coding	-1		ENSG00000125257	ABCC4
352	10	70548274	71418323	ENSOARG00000001163	10	70848921	70863831		protein_coding	1		ENSG00000125257	ABCC4
352	10	70548274	71418323	ENSOARG00000001169	10	70992196	71034209		protein_coding	-1		ENSG00000125257	ABCC4
352	10	70548274	71418323	ENSOARG00000001221	10	71168144	71180936		protein_coding	1		ENSG00000125257	ABCC4
352	10	70548274	71418323	ENSOARG00000001232	10	71193732	71223980		protein_coding	1		ENSG00000125257	ABCC4
352	10	70548274	71418323	ENSOARG00000001282	10	71271676	71293510		protein_coding	-1		ENSG00000125257	ABCC4
353	10	71655710	71797990	ENSOARG00000001543	10	71664259	71671017		protein_coding	-1		ENSG00000125257	ABCC4
353	10	71655710	71797990	ENSOARG00000001553	10	71707539	71808131		protein_coding	-1		ENSG00000125257	ABCC4
354	10	71996695	72247452	ENSOARG00000001808	10	71976441	72144169		protein_coding	1		ENSG00000125257	ABCC4
354	10	71996695	72247452	ENSOARG00000002013	10	72199813	72234691		protein_coding	-1		ENSG00000125257	ABCC4
355	10	85734857	85885395	ENSOARG00000007594	10	85789038	85825590	MCF2L	protein_coding	1	MCF.2 cell line derived transforming sequence like [Source:HGNC Symbol;Acc:HGNC:14576]	ENSG00000126217	MCF2L
355	10	85734857	85885395	ENSOARG00000007795	10	85829334	85835022		protein_coding	1		ENSG00000057593	F7
355	10	85734857	85885395	ENSOARG00000007822	10	85837672	85852793	F10	protein_coding	1	coagulation factor X [Source:HGNC Symbol;Acc:HGNC:3528]	ENSG00000126218	F10
355	10	85734857	85885395	ENSOARG00000007884	10	85854821	85861100		protein_coding	1		ENSG00000126231	PROZ
355	10	85734857	85885395	ENSOARG00000007949	10	85862184	85878020	PCID2	protein_coding	-1	PCI domain containing 2 [Source:HGNC Symbol;Acc:HGNC:25653]	ENSG00000126226	PCID2
355	10	85734857	85885395	ENSOARG00000008074	10	85880471	85903550	CUL4A	protein_coding	1	cullin 4A [Source:HGNC Symbol;Acc:HGNC:2554]	ENSG00000139842	CUL4A
356	10	85937102	85994670	ENSOARG00000008284	10	85938162	85988983		protein_coding	-1		ENSG00000139835	GRTP1
357	10	86080171	86217351	ENSOARG00000008450	10	86097654	86105525		protein_coding	1		ENSG00000185974	GRK1
357	10	86080171	86217351	ENSOARG00000008497	10	86110580	86133706	TMEM255B	protein_coding	1	transmembrane protein 255B [Source:HGNC Symbol;Acc:HGNC:28297]	ENSG00000184497	TMEM255B
357	10	86080171	86217351	ENSOARG00000008588	10	86141784	86160270	GAS6	protein_coding	-1	growth arrest specific 6 [Source:HGNC Symbol;Acc:HGNC:4168]	ENSG00000183087	GAS6
360	11	15065716	15120753	ENSOARG00000008909	11	15056172	15069981	TMEM132E	protein_coding	-1	transmembrane protein 132E [Source:HGNC Symbol;Acc:HGNC:26991]	ENSG00000181291	TMEM132E
360	11	15065716	15120753	ENSOARG00000003948	11	15115117	15115239		protein_coding	1
361	11	22077488	22113776	ENSOARG00000012080	11	22089621	22112774	DOC2B	protein_coding	1	double C2 domain beta [Source:HGNC Symbol;Acc:HGNC:2986]	ENSG00000272636	DOC2B
362	11	24713257	24729579	ENSOARG00000000645	11	24702544	24715194	SMTNL2	protein_coding	-1	smoothelin like 2 [Source:HGNC Symbol;Acc:HGNC:24764]	ENSG00000188176	SMTNL2
363	11	33603019	33632360	ENSOARG00000018197	11	33608940	33613467	RNF112	protein_coding	-1	ring finger protein 112 [Source:HGNC Symbol;Acc:HGNC:12968]	ENSG00000128482	RNF112
363	11	33603019	33632360	ENSOARG00000018248	11	33626558	33628606	MFAP4	protein_coding	1	microfibril associated protein 4 [Source:HGNC Symbol;Acc:HGNC:7035]	ENSG00000166482	MFAP4
363	11	33603019	33632360	ENSOARG00000018310	11	33629196	33632861	MAPK7	protein_coding	-1	mitogen-activated protein kinase 7 [Source:HGNC Symbol;Acc:HGNC:6880]	ENSG00000166484	MAPK7
364	11	33755667	33808725	ENSOARG00000018391	11	33734065	33756798		protein_coding	1		ENSG00000154016	GRAP
364	11	33755667	33808725	ENSOARG00000018414	11	33756975	33813203	SLC5A10	protein_coding	-1	solute carrier family 5 member 10 [Source:HGNC Symbol;Acc:HGNC:23155]	ENSG00000154025	SLC5A10
364	11	33755667	33808725	ENSOARG00000018480	11	33771716	33801519	FAM83G	protein_coding	1	family with sequence similarity 83 member G [Source:HGNC Symbol;Acc:HGNC:32554]	ENSG00000188522	FAM83G
365	11	33868688	34586518	ENSOARG00000018548	11	33875018	33889391	SHMT1	protein_coding	1	serine hydroxymethyltransferase, cytosolic [Source:RefSeq peptide;Acc:NP_001009469]	ENSG00000176974	SHMT1
365	11	33868688	34586518	ENSOARG00000018608	11	33893221	33898430	SMCR8	protein_coding	-1	Smith-Magenis syndrome chromosome region, candidate 8 [Source:HGNC Symbol;Acc:HGNC:17921]	ENSG00000176994	SMCR8
365	11	33868688	34586518	ENSOARG00000000099	11	33899133	33917905	TOP3A	protein_coding	1	topoisomerase (DNA) III alpha [Source:HGNC Symbol;Acc:HGNC:11992]	ENSG00000177302	TOP3A
365	11	33868688	34586518	ENSOARG00000000322	11	33921859	33925961	MIEF2	protein_coding	-1	mitochondrial elongation factor 2 [Source:HGNC Symbol;Acc:HGNC:17920]	ENSG00000177427	MIEF2
365	11	33868688	34586518	ENSOARG00000000363	11	33926714	33953494	LLGL1	protein_coding	-1	LLGL1, scribble cell polarity complex component [Source:HGNC Symbol;Acc:HGNC:6628]	ENSG00000131899	LLGL1
365	11	33868688	34586518	ENSOARG00000000580	11	33927518	33937884	FLII	protein_coding	1	FLII, actin remodeling protein [Source:HGNC Symbol;Acc:HGNC:3750]	ENSG00000177731	FLII
365	11	33868688	34586518	ENSOARG00000000695	11	33963381	33979428	ALKBH5	protein_coding	-1	alkB homolog 5, RNA demethylase [Source:HGNC Symbol;Acc:HGNC:25996]	ENSG00000091542	ALKBH5
365	11	33868688	34586518	ENSOARG00000000842	11	33984299	34029602	MYO15A	protein_coding	-1	myosin XVA [Source:HGNC Symbol;Acc:HGNC:7594]	ENSG00000091536	MYO15A
365	11	33868688	34586518	ENSOARG00000001038	11	34035778	34043762	DRG2	protein_coding	-1	developmentally regulated GTP binding protein 2 [Source:HGNC Symbol;Acc:HGNC:3030]	ENSG00000108591	DRG2
365	11	33868688	34586518	ENSOARG00000001139	11	34049911	34061344	GID4	protein_coding	-1	GID complex subunit 4 homolog [Source:HGNC Symbol;Acc:HGNC:28453]	ENSG00000141034	GID4
365	11	33868688	34586518	ENSOARG00000001212	11	34061785	34074109	ATPAF2	protein_coding	1	ATP synthase mitochondrial F1 complex assembly factor 2 [Source:HGNC Symbol;Acc:HGNC:18802]	ENSG00000171953	ATPAF2
365	11	33868688	34586518	ENSOARG00000001295	11	34074939	34093741	DRC3	protein_coding	-1	dynein regulatory complex subunit 3 [Source:HGNC Symbol;Acc:HGNC:25384]	ENSG00000171962	DRC3
365	11	33868688	34586518	ENSOARG00000001504	11	34176887	34191779	SREBF1	protein_coding	1	sterol regulatory element binding transcription factor 1 [Source:HGNC Symbol;Acc:HGNC:11289]	ENSG00000072310	SREBF1
365	11	33868688	34586518	ENSOARG00000001590	11	34194577	34205303	RAI1	protein_coding	-1	retinoic acid induced 1 [Source:HGNC Symbol;Acc:HGNC:9834]	ENSG00000108557	RAI1
365	11	33868688	34586518	ENSOARG00000001684	11	34332999	34359071	PEMT	protein_coding	1	phosphatidylethanolamine N-methyltransferase [Source:HGNC Symbol;Acc:HGNC:8830]	ENSG00000133027	PEMT
365	11	33868688	34586518	ENSOARG00000001748	11	34362624	34363966	RASD1	protein_coding	1	dexamethasone-induced Ras-related protein 1 [Source:RefSeq peptide;Acc:NP_001155344]	ENSG00000108551	RASD1
365	11	33868688	34586518	ENSOARG00000001828	11	34366946	34371361	MED9	protein_coding	-1	mediator complex subunit 9 [Source:HGNC Symbol;Acc:HGNC:25487]	ENSG00000141026	MED9
365	11	33868688	34586518	ENSOARG00000001866	11	34412691	34421977		protein_coding	-1		ENSG00000205309	NT5M
365	11	33868688	34586518	ENSOARG00000001923	11	34428940	34446427	COPS3	protein_coding	1	COP9 signalosome subunit 3 [Source:HGNC Symbol;Acc:HGNC:2239]	ENSG00000141030	COPS3
365	11	33868688	34586518	ENSOARG00000002034	11	34462720	34474688		protein_coding	1		ENSG00000264187	AC055811.2
365	11	33868688	34586518	ENSOARG00000002043	11	34481641	34484324	PLD6	protein_coding	1	phospholipase D family member 6 [Source:HGNC Symbol;Acc:HGNC:30447]	ENSG00000179598	PLD6
365	11	33868688	34586518	ENSOARG00000004412	11	34495182	34495274		protein_coding	-1
365	11	33868688	34586518	ENSOARG00000002206	11	34495576	34562699	MPRIP	protein_coding	-1	myosin phosphatase Rho interacting protein [Source:HGNC Symbol;Acc:HGNC:30321]	ENSG00000133030	MPRIP
366	11	34804158	34894423	ENSOARG00000002612	11	34791620	34809859	MAP2K3	protein_coding	1	mitogen-activated protein kinase kinase 3 [Source:HGNC Symbol;Acc:HGNC:6843]	ENSG00000034152	MAP2K3
366	11	34804158	34894423	ENSOARG00000004430	11	34893011	34894294	KCNJ18	protein_coding	1	potassium voltage-gated channel subfamily J member 18 [Source:HGNC Symbol;Acc:HGNC:39080]	ENSG00000260458	KCNJ18
367	11	35610730	35788804	ENSOARG00000003559	11	35579799	35615996	ABCC3	protein_coding	-1	ATP binding cassette subfamily C member 3 [Source:HGNC Symbol;Acc:HGNC:54]	ENSG00000108846	ABCC3
367	11	35610730	35788804	ENSOARG00000003739	11	35636255	35657435		protein_coding	-1		ENSG00000006283	CACNA1G
367	11	35610730	35788804	ENSOARG00000003773	11	35682867	35690105		protein_coding	-1		ENSG00000006283	CACNA1G
367	11	35610730	35788804	ENSOARG00000003861	11	35703647	35710768	SPATA20	protein_coding	-1	spermatogenesis associated 20 [Source:HGNC Symbol;Acc:HGNC:26125]	ENSG00000006282	SPATA20
367	11	35610730	35788804	ENSOARG00000004076	11	35711522	35721869	EPN3	protein_coding	-1	epsin 3 [Source:HGNC Symbol;Acc:HGNC:18235]	ENSG00000049283	EPN3
367	11	35610730	35788804	ENSOARG00000004119	11	35726535	35750603	MYCBPAP	protein_coding	-1	MYCBP associated protein [Source:HGNC Symbol;Acc:HGNC:19677]	ENSG00000136449	MYCBPAP
367	11	35610730	35788804	ENSOARG00000004261	11	35768177	35774306	RSAD1	protein_coding	-1	radical S-adenosyl methionine domain containing 1 [Source:HGNC Symbol;Acc:HGNC:25634]	ENSG00000136444	RSAD1
367	11	35610730	35788804	ENSOARG00000004315	11	35776073	35807792	ACSF2	protein_coding	-1	acyl-CoA synthetase family member 2 [Source:HGNC Symbol;Acc:HGNC:26101]	ENSG00000167107	ACSF2
367	11	35610730	35788804	ENSOARG00000004395	11	35781196	35784604	CHAD	protein_coding	1	chondroadherin [Source:HGNC Symbol;Acc:HGNC:1909]	ENSG00000136457	CHAD
368	11	36001418	36158706	ENSOARG00000004871	11	35993829	36010034	COL1A1	protein_coding	1	collagen type I alpha 1 chain [Source:HGNC Symbol;Acc:HGNC:2197]	ENSG00000108821	COL1A1
368	11	36001418	36158706	ENSOARG00000005083	11	36019118	36027766	SGCA	protein_coding	-1	sarcoglycan alpha [Source:HGNC Symbol;Acc:HGNC:10805]	ENSG00000108823	SGCA
368	11	36001418	36158706	ENSOARG00000005125	11	36021990	36022863		protein_coding	1
368	11	36001418	36158706	ENSOARG00000005179	11	36043787	36058215	PPP1R9B	protein_coding	1	protein phosphatase 1 regulatory subunit 9B [Source:HGNC Symbol;Acc:HGNC:9298]	ENSG00000108819	PPP1R9B
368	11	36001418	36158706	ENSOARG00000005246	11	36063260	36079960	SAMD14	protein_coding	1	sterile alpha motif domain containing 14 [Source:HGNC Symbol;Acc:HGNC:27312]	ENSG00000167100	SAMD14
368	11	36001418	36158706	ENSOARG00000005308	11	36083204	36098540	PDK2	protein_coding	-1	pyruvate dehydrogenase kinase 2 [Source:HGNC Symbol;Acc:HGNC:8810]	ENSG00000005882	PDK2
368	11	36001418	36158706	ENSOARG00000005412	11	36104482	36130659	ITGA3	protein_coding	-1	integrin subunit alpha 3 [Source:HGNC Symbol;Acc:HGNC:6139]	ENSG00000005884	ITGA3
369	11	38170551	38200408	ENSOARG00000007871	11	38175720	38178899	SCRN2	protein_coding	1	secernin 2 [Source:HGNC Symbol;Acc:HGNC:30381]	ENSG00000141295	SCRN2
369	11	38170551	38200408	ENSOARG00000007918	11	38179692	38185592	LRRC46	protein_coding	-1	leucine rich repeat containing 46 [Source:HGNC Symbol;Acc:HGNC:25047]	ENSG00000141294	LRRC46
369	11	38170551	38200408	ENSOARG00000008051	11	38184213	38189479	MRPL10	protein_coding	1	mitochondrial ribosomal protein L10 [Source:HGNC Symbol;Acc:HGNC:14055]	ENSG00000159111	MRPL10
369	11	38170551	38200408	ENSOARG00000008101	11	38193290	38202467	OSBPL7	protein_coding	1	oxysterol binding protein like 7 [Source:HGNC Symbol;Acc:HGNC:16387]	ENSG00000006025	OSBPL7
370	11	38557397	38562115	ENSOARG00000008870	11	38555833	38570591	GPR179	protein_coding	-1	G protein-coupled receptor 179 [Source:HGNC Symbol;Acc:HGNC:31371]	ENSG00000277399	GPR179
371	11	39608911	39648878	ENSOARG00000011478	11	39597465	39610058	STARD3	protein_coding	1	StAR related lipid transfer domain containing 3 [Source:HGNC Symbol;Acc:HGNC:17579]	ENSG00000131748	STARD3
371	11	39608911	39648878	ENSOARG00000011575	11	39610875	39611610	TCAP	protein_coding	1	titin-cap [Source:HGNC Symbol;Acc:HGNC:11610]	ENSG00000173991	TCAP
371	11	39608911	39648878	ENSOARG00000011636	11	39613939	39615715	PNMT	protein_coding	1	phenylethanolamine N-methyltransferase [Source:HGNC Symbol;Acc:HGNC:9160]	ENSG00000141744	PNMT
371	11	39608911	39648878	ENSOARG00000011754	11	39615388	39630220	PGAP3	protein_coding	-1	post-GPI attachment to proteins 3 [Source:HGNC Symbol;Acc:HGNC:23719]	ENSG00000161395	PGAP3
371	11	39608911	39648878	ENSOARG00000011865	11	39641369	39664602	ERBB2	protein_coding	1	erb-b2 receptor tyrosine kinase 2 [Source:HGNC Symbol;Acc:HGNC:3430]	ENSG00000141736	ERBB2
372	11	40133209	40169182	ENSOARG00000014119	11	40151341	40172203	RARA	protein_coding	1	retinoic acid receptor alpha [Source:HGNC Symbol;Acc:HGNC:9864]	ENSG00000131759	RARA
372	11	40133209	40169182	ENSOARG00000014321	11	40168759	40229252	TOP2A	protein_coding	-1	topoisomerase (DNA) II alpha [Source:HGNC Symbol;Acc:HGNC:11989]	ENSG00000131747	TOP2A
373	11	41323120	41372166	ENSOARG00000017272	11	41324173	41338864	KRT17	protein_coding	-1	keratin 17 [Source:HGNC Symbol;Acc:HGNC:6427]	ENSG00000128422	KRT17
373	11	41323120	41372166	ENSOARG00000017379	11	41331945	41334745		protein_coding	-1
374	11	41660394	41692364	ENSOARG00000018292	11	41658560	41695971	ZNF385C	protein_coding	-1	zinc finger protein 385C [Source:HGNC Symbol;Acc:HGNC:33722]	ENSG00000187595	ZNF385C
375	11	42362349	42405945	ENSOARG00000004027	11	42359541	42402155		protein_coding	1		ENSG00000131471	AOC3
376	11	44034419	44101148	ENSOARG00000009311	11	44037603	44046039	GFAP	protein_coding	-1	glial fibrillary acidic protein [Source:HGNC Symbol;Acc:HGNC:4235]	ENSG00000131095	GFAP
376	11	44034419	44101148	ENSOARG00000009389	11	44054083	44070017	KIF18B	protein_coding	-1	kinesin family member 18B [Source:HGNC Symbol;Acc:HGNC:27102]	ENSG00000186185	KIF18B
376	11	44034419	44101148	ENSOARG00000009496	11	44087413	44096729	C1QL1	protein_coding	-1	complement C1q like 1 [Source:HGNC Symbol;Acc:HGNC:24182]
377	11	44465269	44536318	ENSOARG00000010472	11	44468544	44476946		protein_coding	-1		ENSG00000159314	ARHGAP27
377	11	44465269	44536318	ENSOARG00000010522	11	44506423	44676712	RPRML	protein_coding	1	reprimo like [Source:HGNC Symbol;Acc:HGNC:32422]	ENSG00000179673	RPRML
377	11	44465269	44536318	ENSOARG00000010551	11	44507177	44560970	PLEKHM1	protein_coding	-1	pleckstrin homology and RUN domain containing M1 [Source:HGNC Symbol;Acc:HGNC:29017]	ENSG00000225190	PLEKHM1
377	11	44465269	44536318	ENSOARG00000010658	11	44513372	44656550		protein_coding	1
378	11	45389392	45402092	ENSOARG00000011303	11	45315251	45433964	MAPT	protein_coding	1	microtubule associated protein tau [Source:HGNC Symbol;Acc:HGNC:6893]	ENSG00000186868	MAPT
380	11	49146801	49178365	ENSOARG00000015890	11	49041879	49146866	B3GNTL1	protein_coding	1	UDP-GlcNAc:betaGal beta-1,3-N-acetylglucosaminyltransferase like 1 [Source:HGNC Symbol;Acc:HGNC:21727]	ENSG00000175711	B3GNTL1
380	11	49146801	49178365	ENSOARG00000016006	11	49152968	49292712	TBCD	protein_coding	-1	tubulin folding cofactor D [Source:HGNC Symbol;Acc:HGNC:11581]	ENSG00000141556	TBCD
381	11	49614801	49688184	ENSOARG00000016726	11	49678876	49682022		protein_coding	1		ENSG00000141574	SECTM1
382	11	49943282	50004896	ENSOARG00000017168	11	49940273	49955854	FASN	protein_coding	1	fatty acid synthase [Source:HGNC Symbol;Acc:HGNC:3594]	ENSG00000169710	FASN
382	11	49943282	50004896	ENSOARG00000017277	11	49972871	49978551	DUS1L	protein_coding	1	dihydrouridine synthase 1 like [Source:HGNC Symbol;Acc:HGNC:30086]	ENSG00000169718	DUS1L
382	11	49943282	50004896	ENSOARG00000017353	11	49979394	49983705	GPS1	protein_coding	-1	G protein pathway suppressor 1 [Source:HGNC Symbol;Acc:HGNC:4549]	ENSG00000169727	GPS1
382	11	49943282	50004896	ENSOARG00000017365	11	49984497	49987075	RFNG	protein_coding	1	RFNG O-fucosylpeptide 3-beta-N-acetylglucosaminyltransferase [Source:HGNC Symbol;Acc:HGNC:9974]	ENSG00000169733	RFNG
383	11	50042053	50120478	ENSOARG00000017544	11	50040435	50047414	LRRC45	protein_coding	-1	leucine rich repeat containing 45 [Source:HGNC Symbol;Acc:HGNC:28302]	ENSG00000169683	LRRC45
383	11	50042053	50120478	ENSOARG00000017637	11	50050272	50051095		protein_coding	1
383	11	50042053	50120478	ENSOARG00000017643	11	50052768	50086400	ASPSCR1	protein_coding	-1	ASPSCR1, UBX domain containing tether for SLC2A4 [Source:HGNC Symbol;Acc:HGNC:13825]	ENSG00000169696	ASPSCR1
383	11	50042053	50120478	ENSOARG00000017695	11	50102110	50108011	NOTUM	protein_coding	1	NOTUM, palmitoleoyl-protein carboxylesterase [Source:HGNC Symbol;Acc:HGNC:27106]	ENSG00000185269	NOTUM
383	11	50042053	50120478	ENSOARG00000000164	11	50119677	50120600	MYADML2	protein_coding	1	myeloid associated differentiation marker like 2 [Source:HGNC Symbol;Acc:HGNC:34548]	ENSG00000185105	MYADML2
384	11	50206732	50266978	ENSOARG00000018093	11	50211686	50212510	PPP1R27	protein_coding	1	protein phosphatase 1 regulatory subunit 27 [Source:HGNC Symbol;Acc:HGNC:16813]	ENSG00000182676	PPP1R27
384	11	50206732	50266978	ENSOARG00000018108	11	50218977	50220115	MCRIP1	protein_coding	1	MAPK regulated corepressor interacting protein 1 [Source:HGNC Symbol;Acc:HGNC:28007]	ENSG00000225663	MCRIP1
384	11	50206732	50266978	ENSOARG00000018139	11	50226474	50230614	GCGR	protein_coding	-1	glucagon receptor [Source:HGNC Symbol;Acc:HGNC:4192]	ENSG00000215644	GCGR
385	11	50367730	50795750	ENSOARG00000018408	11	50334386	50381184	NPLOC4	protein_coding	1	NPL4 homolog, ubiquitin recognition factor [Source:HGNC Symbol;Acc:HGNC:18261]	ENSG00000182446	NPLOC4
385	11	50367730	50795750	ENSOARG00000018448	11	50385336	50394612	FAAP100	protein_coding	1	Fanconi anemia core complex associated protein 100 [Source:HGNC Symbol;Acc:HGNC:26171]	ENSG00000185504	FAAP100
385	11	50367730	50795750	ENSOARG00000018489	11	50397859	50403453	FSCN2	protein_coding	-1	fascin actin-bundling protein 2, retinal [Source:HGNC Symbol;Acc:HGNC:3960]	ENSG00000186765	FSCN2
385	11	50367730	50795750	ENSOARG00000018506	11	50420600	50422985	ACTG1	protein_coding	1	actin gamma 1 [Source:HGNC Symbol;Acc:HGNC:144]	ENSG00000184009	ACTG1
385	11	50367730	50795750	ENSOARG00000018531	11	50457689	50458878		protein_coding	-1
385	11	50367730	50795750	ENSOARG00000018651	11	50464135	50499239	BAHCC1	protein_coding	-1	BAH domain and coiled-coil containing 1 [Source:HGNC Symbol;Acc:HGNC:29279]	ENSG00000266074	BAHCC1
385	11	50367730	50795750	ENSOARG00000018707	11	50597855	50636930	SLC38A10	protein_coding	1	solute carrier family 38 member 10 [Source:HGNC Symbol;Acc:HGNC:28237]	ENSG00000157637	SLC38A10
385	11	50367730	50795750	ENSOARG00000018788	11	50644016	50652441	TEPSIN	protein_coding	1	TEPSIN, adaptor related protein complex 4 accessory protein [Source:HGNC Symbol;Acc:HGNC:26458]	ENSG00000167302	TEPSIN
385	11	50367730	50795750	ENSOARG00000000080	11	50661874	50675650	CEP131	protein_coding	1	centrosomal protein 131 [Source:HGNC Symbol;Acc:HGNC:29511]	ENSG00000141577	CEP131
385	11	50367730	50795750	ENSOARG00000000246	11	50697960	50722275		protein_coding	1
385	11	50367730	50795750	ENSOARG00000000258	11	50728317	50769136	BAIAP2	protein_coding	-1	BAI1 associated protein 2 [Source:HGNC Symbol;Acc:HGNC:947]	ENSG00000175866	BAIAP2
386	11	52233003	52310642	ENSOARG00000002908	11	52302454	52322011	RBFOX3	protein_coding	1	RNA binding protein, fox-1 homolog 3 [Source:HGNC Symbol;Acc:HGNC:27097]	ENSG00000167281	RBFOX3
387	11	53499232	53725620	ENSOARG00000006205	11	53502110	53580409	2017-09-09	protein_coding	-1	septin 9 [Source:HGNC Symbol;Acc:HGNC:7323]	ENSG00000184640	SEPT9
387	11	53499232	53725620	ENSOARG00000006298	11	53711947	53756919	SEC14L1	protein_coding	-1	SEC14 like lipid binding 1 [Source:HGNC Symbol;Acc:HGNC:10698]	ENSG00000129657	SEC14L1
388	11	53925889	53964118	ENSOARG00000006412	11	53908882	53975333	MGAT5B	protein_coding	-1	mannosyl (alpha-1,6-)-glycoprotein beta-1,6-N-acetyl-glucosaminyltransferase, isozyme B [Source:HGNC Symbol;Acc:HGNC:24140]	ENSG00000167889	MGAT5B
389	11	54562240	54655548	ENSOARG00000007990	11	54571622	54588827	EXOC7	protein_coding	1	exocyst complex component 7 [Source:HGNC Symbol;Acc:HGNC:23214]	ENSG00000182473	EXOC7
389	11	54562240	54655548	ENSOARG00000008108	11	54589846	54593356	ZACN	protein_coding	-1	zinc activated ion channel [Source:HGNC Symbol;Acc:HGNC:29504]	ENSG00000186919	ZACN
389	11	54562240	54655548	ENSOARG00000008156	11	54594640	54598096	GALR2	protein_coding	-1	galanin receptor 2 [Source:HGNC Symbol;Acc:HGNC:4133]	ENSG00000182687	GALR2
389	11	54562240	54655548	ENSOARG00000008242	11	54603347	54626932	SRP68	protein_coding	1	signal recognition particle 68 [Source:HGNC Symbol;Acc:HGNC:11302]	ENSG00000167881	SRP68
389	11	54562240	54655548	ENSOARG00000008321	11	54636583	54654050	EVPL	protein_coding	1	envoplakin [Source:HGNC Symbol;Acc:HGNC:3503]	ENSG00000167880	EVPL
389	11	54562240	54655548	ENSOARG00000008454	11	54652576	54667683	CDK3	protein_coding	-1	cyclin dependent kinase 3 [Source:HGNC Symbol;Acc:HGNC:1772]	ENSG00000250506	CDK3
390	11	54936652	55063612	ENSOARG00000010133	11	54920032	54950181	RECQL5	protein_coding	1	RecQ like helicase 5 [Source:HGNC Symbol;Acc:HGNC:9950]	ENSG00000108469	RECQL5
390	11	54936652	55063612	ENSOARG00000010170	11	54936390	54937034	SMIM5	protein_coding	-1	small integral membrane protein 5 [Source:HGNC Symbol;Acc:HGNC:40030]	ENSG00000204323	SMIM5
390	11	54936652	55063612	ENSOARG00000010285	11	54950014	54977396	MYO15B	protein_coding	-1	myosin XVB [Source:HGNC Symbol;Acc:HGNC:14083]	ENSG00000266714	MYO15B
390	11	54936652	55063612	ENSOARG00000010325	11	54989798	55014722	LLGL2	protein_coding	-1	LLGL2, scribble cell polarity complex component [Source:HGNC Symbol;Acc:HGNC:6629]	ENSG00000073350	LLGL2
390	11	54936652	55063612	ENSOARG00000010361	11	55026813	55035305	TSEN54	protein_coding	-1	tRNA splicing endonuclease subunit 54 [Source:HGNC Symbol;Acc:HGNC:27561]	ENSG00000182173	TSEN54
390	11	54936652	55063612	ENSOARG00000010480	11	55035691	55047206	CASKIN2	protein_coding	1	CASK interacting protein 2 [Source:HGNC Symbol;Acc:HGNC:18200]	ENSG00000177303	CASKIN2
390	11	54936652	55063612	ENSOARG00000010588	11	55056720	55073822		protein_coding	-1		ENSG00000177728	TMEM94
393	12	26284418	26333513	ENSOARG00000016755	12	26197057	26745107		protein_coding	1
394	12	35743933	35888882	ENSOARG00000011666	12	35719065	35844936	KIFAP3	protein_coding	-1	kinesin associated protein 3 [Source:HGNC Symbol;Acc:HGNC:17060]	ENSG00000075945	KIFAP3
395	12	40017019	40107676	ENSOARG00000018469	12	40009406	40021409	MTHFR	protein_coding	1	methylenetetrahydrofolate reductase [Source:HGNC Symbol;Acc:HGNC:7436]	ENSG00000177000	MTHFR
395	12	40017019	40107676	ENSOARG00000018605	12	40022586	40043905	C1orf167	protein_coding	-1	chromosome 1 open reading frame 167 [Source:HGNC Symbol;Acc:HGNC:25262]	ENSG00000215910	C1orf167
395	12	40017019	40107676	ENSOARG00000000056	12	40063820	40068934	AGTRAP	protein_coding	-1	angiotensin II receptor associated protein [Source:HGNC Symbol;Acc:HGNC:13539]	ENSG00000177674	AGTRAP
395	12	40017019	40107676	ENSOARG00000000223	12	40098700	40111111	DRAXIN	protein_coding	-1	dorsal inhibitory axon guidance protein [Source:HGNC Symbol;Acc:HGNC:25054]	ENSG00000162490	DRAXIN
396	12	40946885	41108437	ENSOARG00000004576	12	41072910	41099199	CASZ1	protein_coding	1	castor zinc finger 1 [Source:HGNC Symbol;Acc:HGNC:26002]	ENSG00000130940	CASZ1
396	12	40946885	41108437	ENSOARG00000004932	12	41107195	41246843	PEX14	protein_coding	-1	peroxisomal biogenesis factor 14 [Source:HGNC Symbol;Acc:HGNC:8856]	ENSG00000142655	PEX14
397	12	41798150	41825971	ENSOARG00000007130	12	41792954	41921415	CLSTN1	protein_coding	1	calsyntenin 1 [Source:HGNC Symbol;Acc:HGNC:17447]	ENSG00000171603	CLSTN1
398	12	44967486	45051279	ENSOARG00000011227	12	44885279	45057801		protein_coding	1
398	12	44967486	45051279	ENSOARG00000011891	12	44960624	45012038	PLEKHG5	protein_coding	1	pleckstrin homology and RhoGEF domain containing G5 [Source:HGNC Symbol;Acc:HGNC:29105]	ENSG00000171680	PLEKHG5
398	12	44967486	45051279	ENSOARG00000012170	12	45012176	45016283	TNFRSF25	protein_coding	1	TNF receptor superfamily member 25 [Source:HGNC Symbol;Acc:HGNC:11910]	ENSG00000215788	TNFRSF25
398	12	44967486	45051279	ENSOARG00000012422	12	45017490	45050484	ESPN	protein_coding	-1	espin [Source:HGNC Symbol;Acc:HGNC:13281]	ENSG00000187017	ESPN
399	12	47379555	47439316	ENSOARG00000014909	12	47363218	47398466	CEP104	protein_coding	1	centrosomal protein 104 [Source:HGNC Symbol;Acc:HGNC:24866]	ENSG00000116198	CEP104
399	12	47379555	47439316	ENSOARG00000015290	12	47405619	47415052	LRRC47	protein_coding	1	leucine rich repeat containing 47 [Source:HGNC Symbol;Acc:HGNC:29207]	ENSG00000130764	LRRC47
399	12	47379555	47439316	ENSOARG00000015407	12	47419248	47419742	SMIM1	protein_coding	-1	small integral membrane protein 1 (Vel blood group) [Source:HGNC Symbol;Acc:HGNC:44204]	ENSG00000235169	SMIM1
399	12	47379555	47439316	ENSOARG00000015504	12	47423433	47439428	CCDC27	protein_coding	-1	coiled-coil domain containing 27 [Source:HGNC Symbol;Acc:HGNC:26546]	ENSG00000162592	CCDC27
400	12	47566434	47789855	ENSOARG00000016706	12	47564637	47663737	MEGF6	protein_coding	1	multiple EGF like domains 6 [Source:HGNC Symbol;Acc:HGNC:3232]	ENSG00000162591	MEGF6
400	12	47566434	47789855	ENSOARG00000017057	12	47670296	47693338	ARHGEF16	protein_coding	-1	Rho guanine nucleotide exchange factor 16 [Source:HGNC Symbol;Acc:HGNC:15515]	ENSG00000130762	ARHGEF16
400	12	47566434	47789855	ENSOARG00000017237	12	47705630	47756521	PRDM16	protein_coding	-1	PR/SET domain 16 [Source:HGNC Symbol;Acc:HGNC:14000]	ENSG00000142611	PRDM16
401	12	48221386	48647970	ENSOARG00000017310	12	48300085	48314457	TTC34	protein_coding	1	tetratricopeptide repeat domain 34 [Source:HGNC Symbol;Acc:HGNC:34297]	ENSG00000215912	TTC34
401	12	48221386	48647970	ENSOARG00000017711	12	48322401	48359790	MMEL1	protein_coding	1	membrane metalloendopeptidase like 1 [Source:HGNC Symbol;Acc:HGNC:14668]	ENSG00000142606	MMEL1
401	12	48221386	48647970	ENSOARG00000017982	12	48357687	48363744	FAM213B	protein_coding	-1	family with sequence similarity 213 member B [Source:HGNC Symbol;Acc:HGNC:28390]	ENSG00000157870	PRXL2B
401	12	48221386	48647970	ENSOARG00000018071	12	48395297	48396107	HES5	protein_coding	1	hes family bHLH transcription factor 5 [Source:HGNC Symbol;Acc:HGNC:19764]	ENSG00000197921	HES5
401	12	48221386	48647970	ENSOARG00000018112	12	48398686	48414437	PANK4	protein_coding	1	pantothenate kinase 4 [Source:HGNC Symbol;Acc:HGNC:19366]	ENSG00000157881	PANK4
401	12	48221386	48647970	ENSOARG00000018329	12	48417494	48443236	PLCH2	protein_coding	-1	phospholipase C eta 2 [Source:HGNC Symbol;Acc:HGNC:29037]	ENSG00000149527	PLCH2
401	12	48221386	48647970	ENSOARG00000018498	12	48490933	48496533	PEX10	protein_coding	1	peroxisomal biogenesis factor 10 [Source:HGNC Symbol;Acc:HGNC:8851]	ENSG00000157911	PEX10
401	12	48221386	48647970	ENSOARG00000018630	12	48497785	48504352	RER1	protein_coding	-1	retention in endoplasmic reticulum sorting receptor 1 [Source:HGNC Symbol;Acc:HGNC:30309]	ENSG00000157916	RER1
401	12	48221386	48647970	ENSOARG00000018748	12	48507947	48556384	MORN1	protein_coding	1	MORN repeat containing 1 [Source:HGNC Symbol;Acc:HGNC:25852]	ENSG00000116151	MORN1
401	12	48221386	48647970	ENSOARG00000000230	12	48571511	48625093	SKI	protein_coding	-1	SKI proto-oncogene [Source:HGNC Symbol;Acc:HGNC:10896]	ENSG00000157933	SKI
401	12	48221386	48647970	ENSOARG00000000326	12	48647064	48653966		protein_coding	1
402	12	48850939	48908220	ENSOARG00000001239	12	48797486	48877904		protein_coding	1		ENSG00000142609	CFAP74
402	12	48850939	48908220	ENSOARG00000001593	12	48880303	48883660		protein_coding	1
402	12	48850939	48908220	ENSOARG00000001656	12	48886365	48887927	TMEM52	protein_coding	1	transmembrane protein 52 [Source:HGNC Symbol;Acc:HGNC:27916]	ENSG00000178821	TMEM52
403	12	49264735	49603494	ENSOARG00000004289	12	49264665	49267724	TAS1R3	protein_coding	-1	taste 1 receptor member 3 [Source:HGNC Symbol;Acc:HGNC:15661]	ENSG00000169962	TAS1R3
403	12	49264735	49603494	ENSOARG00000004478	12	49270313	49271132	CPTP	protein_coding	-1	ceramide-1-phosphate transfer protein [Source:HGNC Symbol;Acc:HGNC:28116]	ENSG00000224051	CPTP
403	12	49264735	49603494	ENSOARG00000004725	12	49273994	49283355	INTS11	protein_coding	1	integrator complex subunit 11 [Source:HGNC Symbol;Acc:HGNC:26052]	ENSG00000127054	INTS11
403	12	49264735	49603494	ENSOARG00000004905	12	49283888	49286061	PUSL1	protein_coding	-1	pseudouridylate synthase-like 1 [Source:HGNC Symbol;Acc:HGNC:26914]	ENSG00000169972	PUSL1
403	12	49264735	49603494	ENSOARG00000005065	12	49291098	49303940	ACAP3	protein_coding	1	ArfGAP with coiled-coil, ankyrin repeat and PH domains 3 [Source:HGNC Symbol;Acc:HGNC:16754]	ENSG00000131584	ACAP3
403	12	49264735	49603494	ENSOARG00000005427	12	49306121	49309851	SCNN1D	protein_coding	-1	sodium channel epithelial 1 delta subunit [Source:HGNC Symbol;Acc:HGNC:10601]	ENSG00000162572	SCNN1D
403	12	49264735	49603494	ENSOARG00000005616	12	49319036	49326603	UBE2J2	protein_coding	1	ubiquitin conjugating enzyme E2 J2 [Source:HGNC Symbol;Acc:HGNC:19268]	ENSG00000160087	UBE2J2
403	12	49264735	49603494	ENSOARG00000005745	12	49329900	49333888	C1QTNF12	protein_coding	1	C1q and TNF related 12 [Source:HGNC Symbol;Acc:HGNC:32308]	ENSG00000184163	C1QTNF12
403	12	49264735	49603494	ENSOARG00000005931	12	49342721	49344404	B3GALT6	protein_coding	-1	beta-1,3-galactosyltransferase 6 [Source:HGNC Symbol;Acc:HGNC:17978]	ENSG00000176022	B3GALT6
403	12	49264735	49603494	ENSOARG00000006080	12	49344017	49360624	SDF4	protein_coding	1	stromal cell derived factor 4 [Source:HGNC Symbol;Acc:HGNC:24188]	ENSG00000078808	SDF4
403	12	49264735	49603494	ENSOARG00000006133	12	49359924	49362352	TNFRSF4	protein_coding	1	TNF receptor superfamily member 4 [Source:HGNC Symbol;Acc:HGNC:11918]	ENSG00000186827	TNFRSF4
403	12	49264735	49603494	ENSOARG00000006215	12	49367306	49370242	TNFRSF18	protein_coding	1	TNF receptor superfamily member 18 [Source:HGNC Symbol;Acc:HGNC:11914]	ENSG00000186891	TNFRSF18
403	12	49264735	49603494	ENSOARG00000006383	12	49375017	49390342	TTLL10	protein_coding	-1	tubulin tyrosine ligase like 10 [Source:HGNC Symbol;Acc:HGNC:26693]	ENSG00000162571	TTLL10
403	12	49264735	49603494	ENSOARG00000006537	12	49464641	49472565	C1orf159	protein_coding	1	chromosome 1 open reading frame 159 [Source:HGNC Symbol;Acc:HGNC:26062]	ENSG00000131591	C1orf159
403	12	49264735	49603494	ENSOARG00000006702	12	49482797	49487927		protein_coding	-1
403	12	49264735	49603494	ENSOARG00000007039	12	49496678	49535503		protein_coding	-1		ENSG00000188157	AGRN
403	12	49264735	49603494	ENSOARG00000007233	12	49537787	49538733	ISG15	protein_coding	-1	ubiquitin-like protein ISG15 [Source:RefSeq peptide;Acc:NP_001009735]	ENSG00000187608	ISG15
403	12	49264735	49603494	ENSOARG00000007304	12	49547335	49548789		protein_coding	1		ENSG00000188290	HES4
403	12	49264735	49603494	ENSOARG00000007315	12	49567643	49571104	PERM1	protein_coding	1	PPARGC1 and ESRR induced regulator, muscle 1 [Source:HGNC Symbol;Acc:HGNC:28208]	ENSG00000187642	PERM1
403	12	49264735	49603494	ENSOARG00000007524	12	49570624	49581060	PLEKHN1	protein_coding	-1	pleckstrin homology domain containing N1 [Source:HGNC Symbol;Acc:HGNC:25284]	ENSG00000187583	PLEKHN1
403	12	49264735	49603494	ENSOARG00000007735	12	49581741	49586018	KLHL17	protein_coding	-1	kelch like family member 17 [Source:HGNC Symbol;Acc:HGNC:24023]	ENSG00000187961	KLHL17
403	12	49264735	49603494	ENSOARG00000007909	12	49587795	49600784	NOC2L	protein_coding	1	NOC2 like nucleolar associated transcriptional repressor [Source:HGNC Symbol;Acc:HGNC:24517]	ENSG00000188976	NOC2L
403	12	49264735	49603494	ENSOARG00000008099	12	49600138	49618736	SAMD11	protein_coding	-1	sterile alpha motif domain containing 11 [Source:HGNC Symbol;Acc:HGNC:28706]	ENSG00000187634	SAMD11
404	12	49865946	49890260	ENSOARG00000008656	12	49845806	49867327		protein_coding	-1		ENSG00000162458	FBLIM1
404	12	49865946	49890260	ENSOARG00000008747	12	49879147	49880731		protein_coding	-1		ENSG00000162460	TMEM82
404	12	49865946	49890260	ENSOARG00000008821	12	49882548	49887782	SLC25A34	protein_coding	-1	solute carrier family 25 member 34 [Source:HGNC Symbol;Acc:HGNC:27653]	ENSG00000162461	SLC25A34
404	12	49865946	49890260	ENSOARG00000008953	12	49890163	49904429	PLEKHM2	protein_coding	-1	pleckstrin homology and RUN domain containing M2 [Source:HGNC Symbol;Acc:HGNC:29131]	ENSG00000116786	PLEKHM2
405	12	52585395	52613008	ENSOARG00000011487	12	52586099	52587063		protein_coding	1
405	12	52585395	52613008	ENSOARG00000011511	12	52598928	52601538		protein_coding	1
406	12	55292198	55425475	ENSOARG00000014362	12	55270060	55448384	RFWD2	protein_coding	-1	ring finger and WD repeat domain 2 [Source:HGNC Symbol;Acc:HGNC:17440]	ENSG00000143207	COP1
407	12	77632337	77772862	ENSOARG00000016928	12	77628879	77650447		protein_coding	1
407	12	77632337	77772862	ENSOARG00000017121	12	77658466	77685788	KIF21B	protein_coding	-1	kinesin family member 21B [Source:HGNC Symbol;Acc:HGNC:29442]	ENSG00000116852	KIF21B
407	12	77632337	77772862	ENSOARG00000017449	12	77707815	77756699	CACNA1S	protein_coding	-1	calcium voltage-gated channel subunit alpha1 S [Source:HGNC Symbol;Acc:HGNC:1397]
408	12	78390080	78598754	ENSOARG00000018545	12	78398013	78404699	UBE2T	protein_coding	1	ubiquitin conjugating enzyme E2 T [Source:HGNC Symbol;Acc:HGNC:25009]	ENSG00000077152	UBE2T
408	12	78390080	78598754	ENSOARG00000018573	12	78428447	78474159		protein_coding	-1		ENSG00000133067	LGR6
408	12	78390080	78598754	ENSOARG00000018632	12	78495630	78507402		protein_coding	-1
408	12	78390080	78598754	ENSOARG00000018693	12	78543637	78552280	CSRP1	protein_coding	1	cysteine and glycine rich protein 1 [Source:HGNC Symbol;Acc:HGNC:2469]	ENSG00000159176	CSRP1
408	12	78390080	78598754	ENSOARG00000018728	12	78545091	78548204		protein_coding	1
408	12	78390080	78598754	ENSOARG00000018755	12	78591681	78596742	TNNI1	protein_coding	1	troponin I1, slow skeletal type [Source:HGNC Symbol;Acc:HGNC:11945]	ENSG00000159173	TNNI1
409	12	78707335	78815501	ENSOARG00000018937	12	78762058	78878846	NAV1	protein_coding	1	neuron navigator 1 [Source:HGNC Symbol;Acc:HGNC:15989]	ENSG00000134369	NAV1
410	12	78907372	79070188	ENSOARG00000019086	12	78895912	78925417	IPO9	protein_coding	1	importin 9 [Source:HGNC Symbol;Acc:HGNC:19425]	ENSG00000198700	IPO9
410	12	78907372	79070188	ENSOARG00000000111	12	78933863	78935736	SHISA4	protein_coding	1	shisa family member 4 [Source:HGNC Symbol;Acc:HGNC:27139]	ENSG00000198892	SHISA4
410	12	78907372	79070188	ENSOARG00000000119	12	78941607	78965717		protein_coding	-1		ENSG00000163431	LMOD1
410	12	78907372	79070188	ENSOARG00000000239	12	78970333	78985034		protein_coding	1		ENSG00000134375	TIMM17A
410	12	78907372	79070188	ENSOARG00000000341	12	78996222	79007748	RNPEP	protein_coding	1	arginyl aminopeptidase [Source:HGNC Symbol;Acc:HGNC:10078]	ENSG00000176393	RNPEP
410	12	78907372	79070188	ENSOARG00000000544	12	79008318	79012328	ELF3	protein_coding	1	E74 like ETS transcription factor 3 [Source:HGNC Symbol;Acc:HGNC:3318]	ENSG00000163435	ELF3
410	12	78907372	79070188	ENSOARG00000000599	12	79068632	79071192		protein_coding	1		ENSG00000170075	GPR37L1
411	13	74866	427428	ENSOARG00000008980	13	113563	175962	TMX4	protein_coding	-1	thioredoxin related transmembrane protein 4 [Source:HGNC Symbol;Acc:HGNC:25237]	ENSG00000125827	TMX4
412	13	19208810	19293676	ENSOARG00000017733	13	19255843	19300246	CCDC7	protein_coding	-1	coiled-coil domain containing 7 [Source:HGNC Symbol;Acc:HGNC:26533]	ENSG00000216937	CCDC7
413	13	34118326	34128559	ENSOARG00000014717	13	34112501	34134030	JCAD	protein_coding	-1	junctional cadherin 5 associated [Source:HGNC Symbol;Acc:HGNC:29283]	ENSG00000165757	JCAD
415	13	41200737	41248611	ENSOARG00000005686	13	41198402	41200956	CST11	protein_coding	-1	cystatin 11 [Source:HGNC Symbol;Acc:HGNC:15959]	ENSG00000125831	CST11
415	13	41200737	41248611	ENSOARG00000005935	13	41207606	41222722		protein_coding	1
415	13	41200737	41248611	ENSOARG00000005983	13	41230113	41238095	CST8	protein_coding	1	cystatin 8 [Source:HGNC Symbol;Acc:HGNC:2480]	ENSG00000125815	CST8
416	13	41636482	41914575	ENSOARG00000006248	13	41535641	41646863	SYNDIG1	protein_coding	1	synapse differentiation inducing 1 [Source:HGNC Symbol;Acc:HGNC:15885]	ENSG00000101463	SYNDIG1
416	13	41636482	41914575	ENSOARG00000006327	13	41697631	41710266	CST7	protein_coding	1	cystatin F [Source:HGNC Symbol;Acc:HGNC:2479]	ENSG00000077984	CST7
416	13	41636482	41914575	ENSOARG00000006484	13	41710778	41735318	APMAP	protein_coding	-1	adipocyte plasma membrane associated protein [Source:HGNC Symbol;Acc:HGNC:13238]	ENSG00000101474	APMAP
416	13	41636482	41914575	ENSOARG00000006624	13	41742022	41775868	ACSS1	protein_coding	-1	acyl-CoA synthetase short chain family member 1 [Source:HGNC Symbol;Acc:HGNC:16091]	ENSG00000154930	ACSS1
416	13	41636482	41914575	ENSOARG00000006926	13	41804091	41811118	VSX1	protein_coding	-1	visual system homeobox 1 [Source:HGNC Symbol;Acc:HGNC:12723]	ENSG00000100987	VSX1
416	13	41636482	41914575	ENSOARG00000006937	13	41853826	41866344	ENTPD6	protein_coding	1	ectonucleoside triphosphate diphosphohydrolase 6 (putative) [Source:HGNC Symbol;Acc:HGNC:3368]	ENSG00000197586	ENTPD6
416	13	41636482	41914575	ENSOARG00000007168	13	41883741	41916422	PYGB	protein_coding	1	glycogen phosphorylase B [Source:HGNC Symbol;Acc:HGNC:9723]	ENSG00000100994	PYGB
417	13	53031608	53996034	ENSOARG00000007966	13	53005310	53040574	MYT1	protein_coding	-1	myelin transcription factor 1 [Source:HGNC Symbol;Acc:HGNC:7622]	ENSG00000196132	MYT1
417	13	53031608	53996034	ENSOARG00000004757	13	53097296	53098312	NPBWR2	protein_coding	1	neuropeptides B and W receptor 2 [Source:HGNC Symbol;Acc:HGNC:4530]	ENSG00000125522	NPBWR2
417	13	53031608	53996034	ENSOARG00000008141	13	53103292	53110212	OPRL1	protein_coding	-1	opioid related nociceptin receptor 1 [Source:HGNC Symbol;Acc:HGNC:8155]	ENSG00000125510	OPRL1
417	13	53031608	53996034	ENSOARG00000008219	13	53116467	53116906		protein_coding	1
417	13	53031608	53996034	ENSOARG00000008258	13	53120747	53126165	RGS19	protein_coding	1	regulator of G protein signaling 19 [Source:HGNC Symbol;Acc:HGNC:13735]	ENSG00000171700	RGS19
417	13	53031608	53996034	ENSOARG00000008436	13	53127594	53132128	TCEA2	protein_coding	-1	transcription elongation factor A2 [Source:HGNC Symbol;Acc:HGNC:11614]	ENSG00000171703	TCEA2
417	13	53031608	53996034	ENSOARG00000008776	13	53158419	53193599	PRPF6	protein_coding	-1	pre-mRNA processing factor 6 [Source:HGNC Symbol;Acc:HGNC:15860]	ENSG00000101161	PRPF6
417	13	53031608	53996034	ENSOARG00000009022	13	53197126	53201984		protein_coding	1		ENSG00000130590	SAMD10
417	13	53031608	53996034	ENSOARG00000009259	13	53204035	53209577	ZNF512B	protein_coding	1	zinc finger protein 512B [Source:HGNC Symbol;Acc:HGNC:29212]	ENSG00000196700	ZNF512B
417	13	53031608	53996034	ENSOARG00000009543	13	53218913	53226893	UCKL1	protein_coding	1	uridine-cytidine kinase 1 like 1 [Source:HGNC Symbol;Acc:HGNC:15938]	ENSG00000198276	UCKL1
417	13	53031608	53996034	ENSOARG00000009713	13	53233501	53235599	DNAJC5	protein_coding	-1	DnaJ heat shock protein family (Hsp40) member C5 [Source:HGNC Symbol;Acc:HGNC:16235]	ENSG00000101152	DNAJC5
417	13	53031608	53996034	ENSOARG00000009777	13	53264089	53276216	TPD52L2	protein_coding	-1	tumor protein D52 like 2 [Source:HGNC Symbol;Acc:HGNC:12007]	ENSG00000101150	TPD52L2
417	13	53031608	53996034	ENSOARG00000009892	13	53280623	53282184	ABHD16B	protein_coding	-1	abhydrolase domain containing 16B [Source:HGNC Symbol;Acc:HGNC:16128]	ENSG00000183260	ABHD16B
417	13	53031608	53996034	ENSOARG00000009948	13	53322168	53348123	ZBTB46	protein_coding	1	zinc finger and BTB domain containing 46 [Source:HGNC Symbol;Acc:HGNC:16094]	ENSG00000130584	ZBTB46
417	13	53031608	53996034	ENSOARG00000010128	13	53357610	53366731	ZGPAT	protein_coding	-1	zinc finger CCCH-type and G-patch domain containing [Source:HGNC Symbol;Acc:HGNC:15948]	ENSG00000273154	AL121845.3
417	13	53031608	53996034	ENSOARG00000010188	13	53366104	53373064	ARFRP1	protein_coding	1	ADP ribosylation factor related protein 1 [Source:HGNC Symbol;Acc:HGNC:662]	ENSG00000101246	ARFRP1
417	13	53031608	53996034	ENSOARG00000010322	13	53374809	53375949	TNFRSF6B	protein_coding	-1	TNF receptor superfamily member 6b [Source:HGNC Symbol;Acc:HGNC:11921]	ENSG00000243509	TNFRSF6B
417	13	53031608	53996034	ENSOARG00000010368	13	53376624	53396760		protein_coding	-1		ENSG00000258366	RTEL1
417	13	53031608	53996034	ENSOARG00000010555	13	53404729	53413032	STMN3	protein_coding	1	stathmin 3 [Source:HGNC Symbol;Acc:HGNC:15926]	ENSG00000197457	STMN3
417	13	53031608	53996034	ENSOARG00000010596	13	53427388	53437810	GMEB2	protein_coding	1	glucocorticoid modulatory element binding protein 2 [Source:HGNC Symbol;Acc:HGNC:4371]	ENSG00000101216	GMEB2
417	13	53031608	53996034	ENSOARG00000010686	13	53442766	53445430	FNDC11	protein_coding	-1	fibronectin type III domain containing 11 [Source:HGNC Symbol;Acc:HGNC:28764]	ENSG00000125531	FNDC11
417	13	53031608	53996034	ENSOARG00000010780	13	53446523	53452415	SRMS	protein_coding	1	src-related kinase lacking C-terminal regulatory tyrosine and N-terminal myristylation sites [Source:HGNC Symbol;Acc:HGNC:11298]	ENSG00000125508	SRMS
417	13	53031608	53996034	ENSOARG00000010950	13	53455206	53461499	PTK6	protein_coding	1	protein tyrosine kinase 6 [Source:HGNC Symbol;Acc:HGNC:9617]	ENSG00000101213	PTK6
417	13	53031608	53996034	ENSOARG00000010995	13	53465401	53465913		protein_coding	1		ENSG00000125534	PPDPF
417	13	53031608	53996034	ENSOARG00000011052	13	53482080	53488365		protein_coding	1		ENSG00000101210	EEF1A2
417	13	53031608	53996034	ENSOARG00000011107	13	53515533	53543235	KCNQ2	protein_coding	1	potassium voltage-gated channel subfamily Q member 2 [Source:HGNC Symbol;Acc:HGNC:6296]	ENSG00000075043	KCNQ2
417	13	53031608	53996034	ENSOARG00000011195	13	53570788	53580288	CHRNA4	protein_coding	1	cholinergic receptor nicotinic alpha 4 subunit [Source:HGNC Symbol;Acc:HGNC:1958]	ENSG00000101204	CHRNA4
417	13	53031608	53996034	ENSOARG00000011265	13	53585291	53594010		protein_coding	-1
417	13	53031608	53996034	ENSOARG00000011406	13	53597334	53607032	ARFGAP1	protein_coding	-1	ADP ribosylation factor GTPase activating protein 1 [Source:HGNC Symbol;Acc:HGNC:15852]	ENSG00000101199	ARFGAP1
417	13	53031608	53996034	ENSOARG00000011497	13	53612803	53619974		protein_coding	1		ENSG00000101198	NKAIN4
417	13	53031608	53996034	ENSOARG00000011555	13	53619140	53734463		protein_coding	1		ENSG00000125533	BHLHE23
417	13	53031608	53996034	ENSOARG00000011588	13	53628614	53631907	BIRC7	protein_coding	-1	baculoviral IAP repeat containing 7 [Source:HGNC Symbol;Acc:HGNC:13702]	ENSG00000101197	BIRC7
417	13	53031608	53996034	ENSOARG00000011639	13	53642209	53653279	YTHDF1	protein_coding	1	YTH N6-methyladenosine RNA binding protein 1 [Source:HGNC Symbol;Acc:HGNC:15867]	ENSG00000149658	YTHDF1
417	13	53031608	53996034	ENSOARG00000011782	13	53754441	53772935	SLC17A9	protein_coding	-1	solute carrier family 17 member 9 [Source:HGNC Symbol;Acc:HGNC:16192]	ENSG00000101194	SLC17A9
417	13	53031608	53996034	ENSOARG00000011816	13	53778465	53783895	GID8	protein_coding	-1	GID complex subunit 8 homolog [Source:HGNC Symbol;Acc:HGNC:15857]	ENSG00000101193	GID8
417	13	53031608	53996034	ENSOARG00000011917	13	53803605	53831421	DIDO1	protein_coding	1	death inducer-obliterator 1 [Source:HGNC Symbol;Acc:HGNC:2680]	ENSG00000101191	DIDO1
417	13	53031608	53996034	ENSOARG00000012065	13	53839504	53856163	TCFL5	protein_coding	1	transcription factor like 5 [Source:HGNC Symbol;Acc:HGNC:11646]	ENSG00000101190	TCFL5
417	13	53031608	53996034	ENSOARG00000012168	13	53856417	53881522	COL9A3	protein_coding	-1	collagen type IX alpha 3 chain [Source:HGNC Symbol;Acc:HGNC:2219]
417	13	53031608	53996034	ENSOARG00000012415	13	53884692	53889579	OGFR	protein_coding	-1	opioid growth factor receptor [Source:HGNC Symbol;Acc:HGNC:15768]	ENSG00000060491	OGFR
417	13	53031608	53996034	ENSOARG00000012514	13	53894420	53897675	MRGBP	protein_coding	-1	MRG domain binding protein [Source:HGNC Symbol;Acc:HGNC:15866]	ENSG00000101189	MRGBP
417	13	53031608	53996034	ENSOARG00000012555	13	53925398	53970146	NTSR1	protein_coding	-1	neurotensin receptor 1 [Source:HGNC Symbol;Acc:HGNC:8039]	ENSG00000101188	NTSR1
417	13	53031608	53996034	ENSOARG00000012621	13	53984616	53996656	SLCO4A1	protein_coding	-1	solute carrier organic anion transporter family member 4A1 [Source:HGNC Symbol;Acc:HGNC:10953]	ENSG00000101187	SLCO4A1
419	13	54105917	54371431	ENSOARG00000012728	13	54111848	54120981	GATA5	protein_coding	1	GATA binding protein 5 [Source:HGNC Symbol;Acc:HGNC:15802]	ENSG00000130700	GATA5
419	13	54105917	54371431	ENSOARG00000012876	13	54149207	54164080	RBBP8NL	protein_coding	1	RBBP8 N-terminal like [Source:HGNC Symbol;Acc:HGNC:16144]	ENSG00000130701	RBBP8NL
419	13	54105917	54371431	ENSOARG00000012989	13	54168537	54176593	CABLES2	protein_coding	1	Cdk5 and Abl enzyme substrate 2 [Source:HGNC Symbol;Acc:HGNC:16143]	ENSG00000149679	CABLES2
419	13	54105917	54371431	ENSOARG00000013126	13	54178685	54179573	RPS21	protein_coding	-1	ribosomal protein S21 [Source:HGNC Symbol;Acc:HGNC:10409]	ENSG00000171858	RPS21
419	13	54105917	54371431	ENSOARG00000013521	13	54200422	54247219	LAMA5	protein_coding	1	laminin subunit alpha 5 [Source:HGNC Symbol;Acc:HGNC:6485]	ENSG00000130702	LAMA5
419	13	54105917	54371431	ENSOARG00000014094	13	54245612	54252650	ADRM1	protein_coding	-1	adhesion regulating molecule 1 [Source:HGNC Symbol;Acc:HGNC:15759]	ENSG00000130706	ADRM1
419	13	54105917	54371431	ENSOARG00000014245	13	54262245	54278986	OSBPL2	protein_coding	-1	oxysterol binding protein like 2 [Source:HGNC Symbol;Acc:HGNC:15761]	ENSG00000130703	OSBPL2
419	13	54105917	54371431	ENSOARG00000014294	13	54313443	54316524	HRH3	protein_coding	1	histamine receptor H3 [Source:HGNC Symbol;Acc:HGNC:5184]	ENSG00000101180	HRH3
419	13	54105917	54371431	ENSOARG00000014378	13	54326803	54331632	MTG2	protein_coding	-1	mitochondrial ribosome associated GTPase 2 [Source:HGNC Symbol;Acc:HGNC:16239]	ENSG00000101181	MTG2
419	13	54105917	54371431	ENSOARG00000014460	13	54335756	54347124	SS18L1	protein_coding	-1	SS18L1, nBAF chromatin remodeling complex subunit [Source:HGNC Symbol;Acc:HGNC:15592]	ENSG00000184402	SS18L1
419	13	54105917	54371431	ENSOARG00000014683	13	54363499	54366883	PSMA7	protein_coding	1	proteasome subunit alpha 7 [Source:HGNC Symbol;Acc:HGNC:9536]	ENSG00000101182	PSMA7
419	13	54105917	54371431	ENSOARG00000014706	13	54364727	54376906	LSM14B	protein_coding	-1	LSM family member 14B [Source:HGNC Symbol;Acc:HGNC:15887]	ENSG00000149657	LSM14B
420	13	61170246	61211551	ENSOARG00000003666	13	61169793	61178972	ASXL1	protein_coding	1	additional sex combs like 1, transcriptional regulator [Source:HGNC Symbol;Acc:HGNC:18318]	ENSG00000171456	ASXL1
420	13	61170246	61211551	ENSOARG00000003880	13	61188337	61315345	NOL4L	protein_coding	-1	nucleolar protein 4 like [Source:HGNC Symbol;Acc:HGNC:16106]	ENSG00000197183	NOL4L
421	13	69557938	69632653	ENSOARG00000002204	13	69561378	69574008	LPIN3	protein_coding	1	lipin 3 [Source:HGNC Symbol;Acc:HGNC:14451]	ENSG00000132793	LPIN3
421	13	69557938	69632653	ENSOARG00000002507	13	69576187	69580452	EMILIN3	protein_coding	-1	elastin microfibril interfacer 3 [Source:HGNC Symbol;Acc:HGNC:16123]	ENSG00000183798	EMILIN3
421	13	69557938	69632653	ENSOARG00000002597	13	69617188	69763148	CHD6	protein_coding	-1	chromodomain helicase DNA binding protein 6 [Source:HGNC Symbol;Acc:HGNC:19057]	ENSG00000124177	CHD6
422	13	74181632	74278793	ENSOARG00000006868	13	74162100	74182344	ZSWIM3	protein_coding	1	zinc finger SWIM-type containing 3 [Source:HGNC Symbol;Acc:HGNC:16157]	ENSG00000132801	ZSWIM3
422	13	74181632	74278793	ENSOARG00000006873	13	74183639	74184676	SPATA25	protein_coding	-1	spermatogenesis associated 25 [Source:HGNC Symbol;Acc:HGNC:16158]	ENSG00000149634	SPATA25
422	13	74181632	74278793	ENSOARG00000006885	13	74185972	74188025	NEURL2	protein_coding	-1	neuralized E3 ubiquitin protein ligase 2 [Source:HGNC Symbol;Acc:HGNC:16156]	ENSG00000124257	NEURL2
422	13	74181632	74278793	ENSOARG00000006985	13	74188507	74194310	CTSA	protein_coding	1	cathepsin A [Source:HGNC Symbol;Acc:HGNC:9251]	ENSG00000064601	CTSA
422	13	74181632	74278793	ENSOARG00000007141	13	74194790	74204450	PLTP	protein_coding	-1	phospholipid transfer protein [Source:HGNC Symbol;Acc:HGNC:9093]	ENSG00000100979	PLTP
422	13	74181632	74278793	ENSOARG00000007408	13	74224481	74236128	PCIF1	protein_coding	1	PDX1 C-terminal inhibiting factor 1 [Source:HGNC Symbol;Acc:HGNC:16200]	ENSG00000100982	PCIF1
422	13	74181632	74278793	ENSOARG00000007681	13	74237087	74257377	ZNF335	protein_coding	-1	zinc finger protein 335 [Source:HGNC Symbol;Acc:HGNC:15807]	ENSG00000198026	ZNF335
423	14	1949769	1989592	ENSOARG00000006561	14	1947113	1950564		protein_coding	1
423	14	1949769	1989592	ENSOARG00000006600	14	1951095	1955712		protein_coding	1
423	14	1949769	1989592	ENSOARG00000006610	14	1953843	1969183	BCAR1	protein_coding	-1	BCAR1, Cas family scaffolding protein [Source:HGNC Symbol;Acc:HGNC:971]	ENSG00000050820	BCAR1
425	14	7618594	7658609	ENSOARG00000008797	14	7590795	7670033	CMIP	protein_coding	1	c-Maf inducing protein [Source:HGNC Symbol;Acc:HGNC:24319]	ENSG00000153815	CMIP
426	14	12837860	12875206	ENSOARG00000012206	14	12842741	12871377	CA5A	protein_coding	-1	carbonic anhydrase 5A [Source:HGNC Symbol;Acc:HGNC:1377]	ENSG00000174990	CA5A
427	14	13157531	13597024	ENSOARG00000012448	14	13204057	13214020	ZNF469	protein_coding	1	zinc finger protein 469 [Source:HGNC Symbol;Acc:HGNC:23216]	ENSG00000225614	ZNF469
427	14	13157531	13597024	ENSOARG00000012499	14	13246843	13306061		protein_coding	1		ENSG00000179588	ZFPM1
427	14	13157531	13597024	ENSOARG00000012590	14	13340659	13344741		protein_coding	-1
427	14	13157531	13597024	ENSOARG00000012686	14	13364861	13400314	ZC3H18	protein_coding	1	zinc finger CCCH-type containing 18 [Source:HGNC Symbol;Acc:HGNC:25091]	ENSG00000158545	ZC3H18
427	14	13157531	13597024	ENSOARG00000012850	14	13406181	13407193	IL17C	protein_coding	1	interleukin 17C [Source:HGNC Symbol;Acc:HGNC:5983]	ENSG00000124391	IL17C
427	14	13157531	13597024	ENSOARG00000012901	14	13409732	13416776	CYBA	protein_coding	-1	cytochrome b-245 alpha chain [Source:HGNC Symbol;Acc:HGNC:2577]	ENSG00000051523	CYBA
427	14	13157531	13597024	ENSOARG00000013010	14	13418225	13424395	MVD	protein_coding	-1	mevalonate diphosphate decarboxylase [Source:HGNC Symbol;Acc:HGNC:7529]	ENSG00000167508	MVD
427	14	13157531	13597024	ENSOARG00000013069	14	13438227	13439699	SNAI3	protein_coding	-1	snail family transcriptional repressor 3 [Source:HGNC Symbol;Acc:HGNC:18411]	ENSG00000185669	SNAI3
427	14	13157531	13597024	ENSOARG00000013112	14	13442850	13462559	CTU2	protein_coding	1	cytosolic thiouridylase subunit 2 [Source:HGNC Symbol;Acc:HGNC:28005]	ENSG00000174177	CTU2
427	14	13157531	13597024	ENSOARG00000013194	14	13448481	13455118	RNF166	protein_coding	-1	ring finger protein 166 [Source:HGNC Symbol;Acc:HGNC:28856]	ENSG00000158717	RNF166
427	14	13157531	13597024	ENSOARG00000013343	14	13462195	13489907	PIEZO1	protein_coding	-1	piezo type mechanosensitive ion channel component 1 [Source:HGNC Symbol;Acc:HGNC:28993]	ENSG00000103335	PIEZO1
427	14	13157531	13597024	ENSOARG00000013512	14	13536623	13542516	CDT1	protein_coding	1	chromatin licensing and DNA replication factor 1 [Source:HGNC Symbol;Acc:HGNC:24576]	ENSG00000167513	CDT1
427	14	13157531	13597024	ENSOARG00000013556	14	13540729	13541439	APRT	protein_coding	-1	adenine phosphoribosyltransferase [Source:HGNC Symbol;Acc:HGNC:626]	ENSG00000198931	APRT
427	14	13157531	13597024	ENSOARG00000013587	14	13544482	13559962	GALNS	protein_coding	-1	galactosamine (N-acetyl)-6-sulfatase [Source:HGNC Symbol;Acc:HGNC:4122]	ENSG00000141012	GALNS
427	14	13157531	13597024	ENSOARG00000013640	14	13561227	13563490	TRAPPC2L	protein_coding	1	trafficking protein particle complex 2 like [Source:HGNC Symbol;Acc:HGNC:30887]	ENSG00000167515	TRAPPC2L
427	14	13157531	13597024	ENSOARG00000013682	14	13567779	13571149	PABPN1L	protein_coding	-1	poly(A) binding protein nuclear 1 like, cytoplasmic [Source:HGNC Symbol;Acc:HGNC:37237]	ENSG00000205022	PABPN1L
427	14	13157531	13597024	ENSOARG00000013723	14	13578833	13597556	CBFA2T3	protein_coding	-1	CBFA2/RUNX1 translocation partner 3 [Source:HGNC Symbol;Acc:HGNC:1537]	ENSG00000129993	CBFA2T3
428	14	14193369	14253692	ENSOARG00000014736	14	14185875	14205134	SPIRE2	protein_coding	1	spire type actin nucleation factor 2 [Source:HGNC Symbol;Acc:HGNC:30623]	ENSG00000204991	SPIRE2
428	14	14193369	14253692	ENSOARG00000014821	14	14208039	14227793	TCF25	protein_coding	1	transcription factor 25 [Source:HGNC Symbol;Acc:HGNC:29181]	ENSG00000141002	TCF25
428	14	14193369	14253692	ENSOARG00000014925	14	14231363	14232541		protein_coding	1		ENSG00000258839	MC1R
428	14	14193369	14253692	ENSOARG00000014989	14	14235090	14243283	TUBB3	protein_coding	1	tubulin beta 3 class III [Source:HGNC Symbol;Acc:HGNC:20772]	ENSG00000258947	TUBB3
428	14	14193369	14253692	ENSOARG00000015041	14	14249159	14260747	DEF8	protein_coding	1	differentially expressed in FDCP 8 homolog [Source:HGNC Symbol;Acc:HGNC:25969]	ENSG00000140995	DEF8
429	14	24528477	24544965	ENSOARG00000018834	14	24477048	24533394	NLRC5	protein_coding	1	NLR family CARD domain containing 5 [Source:HGNC Symbol;Acc:HGNC:29933]	ENSG00000140853	NLRC5
430	14	25367529	25407161	ENSOARG00000001159	14	25364923	25383603	MMP15	protein_coding	1	matrix metallopeptidase 15 [Source:HGNC Symbol;Acc:HGNC:7161]	ENSG00000102996	MMP15
431	14	33964696	33975896	ENSOARG00000002412	14	33961434	33970021	CDH16	protein_coding	-1	cadherin 16 [Source:HGNC Symbol;Acc:HGNC:1755]	ENSG00000166589	CDH16
431	14	33964696	33975896	ENSOARG00000002486	14	33974653	33977376	RRAD	protein_coding	-1	RRAD, Ras related glycolysis inhibitor and calcium channel regulator [Source:HGNC Symbol;Acc:HGNC:10446]	ENSG00000166592	RRAD
432	14	34533929	34563694	ENSOARG00000003079	14	34533553	34545235	CARMIL2	protein_coding	1	capping protein regulator and myosin 1 linker 2 [Source:HGNC Symbol;Acc:HGNC:27089]	ENSG00000159753	CARMIL2
432	14	34533929	34563694	ENSOARG00000003098	14	34545356	34551176	ACD	protein_coding	-1	ACD, shelterin complex subunit and telomerase recruitment factor [Source:HGNC Symbol;Acc:HGNC:25070]	ENSG00000102977	ACD
432	14	34533929	34563694	ENSOARG00000003109	14	34552010	34553872	PARD6A	protein_coding	1	par-6 family cell polarity regulator alpha [Source:HGNC Symbol;Acc:HGNC:15943]	ENSG00000102981	PARD6A
432	14	34533929	34563694	ENSOARG00000003118	14	34554399	34557323	ENKD1	protein_coding	-1	enkurin domain containing 1 [Source:HGNC Symbol;Acc:HGNC:25246]	ENSG00000124074	ENKD1
432	14	34533929	34563694	ENSOARG00000003128	14	34557845	34559467	C16orf86	protein_coding	1	chromosome 16 open reading frame 86 [Source:HGNC Symbol;Acc:HGNC:33755]	ENSG00000159761	C16orf86
432	14	34533929	34563694	ENSOARG00000003135	14	34563019	34573806	GFOD2	protein_coding	-1	glucose-fructose oxidoreductase domain containing 2 [Source:HGNC Symbol;Acc:HGNC:28159]	ENSG00000141098	GFOD2
433	14	42932336	42952372	ENSOARG00000004396	14	42923162	42934730	LRP3	protein_coding	1	LDL receptor related protein 3 [Source:HGNC Symbol;Acc:HGNC:6695]	ENSG00000130881	LRP3
433	14	42932336	42952372	ENSOARG00000004405	14	42932944	42942340	SLC7A10	protein_coding	-1	solute carrier family 7 member 10 [Source:HGNC Symbol;Acc:HGNC:11058]	ENSG00000130876	SLC7A10
434	14	45093124	45162383	ENSOARG00000004745	14	45085088	45093933	USF2	protein_coding	1	upstream transcription factor 2, c-fos interacting [Source:HGNC Symbol;Acc:HGNC:12594]	ENSG00000105698	USF2
434	14	45093124	45162383	ENSOARG00000004756	14	45097469	45098753	HAMP	protein_coding	1	hepcidin antimicrobial peptide [Source:HGNC Symbol;Acc:HGNC:15598]	ENSG00000105697	HAMP
434	14	45093124	45162383	ENSOARG00000004767	14	45104795	45120915	MAG	protein_coding	1	myelin associated glycoprotein [Source:HGNC Symbol;Acc:HGNC:6783]	ENSG00000105695	MAG
434	14	45093124	45162383	ENSOARG00000004796	14	45136825	45150045	CD22	protein_coding	1	CD22 molecule [Source:HGNC Symbol;Acc:HGNC:1643]	ENSG00000012124	CD22
434	14	45093124	45162383	ENSOARG00000011223	14	45155223	45156122	FFAR1	protein_coding	1	free fatty acid receptor 1 [Source:HGNC Symbol;Acc:HGNC:4498]	ENSG00000126266	FFAR1
434	14	45093124	45162383	ENSOARG00000011241	14	45160135	45161115		protein_coding	1		ENSG00000185897	FFAR3
435	14	45603150	45671804	ENSOARG00000005044	14	45594808	45604684		protein_coding	1		ENSG00000167595	PROSER3
435	14	45603150	45671804	ENSOARG00000005062	14	45611708	45623294	ARHGAP33	protein_coding	1	Rho GTPase activating protein 33 [Source:HGNC Symbol;Acc:HGNC:23085]	ENSG00000004777	ARHGAP33
435	14	45603150	45671804	ENSOARG00000005080	14	45629036	45647892	PRODH2	protein_coding	-1	proline dehydrogenase 2 [Source:HGNC Symbol;Acc:HGNC:17325]	ENSG00000250799	PRODH2
435	14	45603150	45671804	ENSOARG00000005100	14	45656452	45675109	NPHS1	protein_coding	-1	NPHS1, nephrin [Source:HGNC Symbol;Acc:HGNC:7908]	ENSG00000161270	NPHS1
436	14	48268010	48282817	ENSOARG00000006068	14	48266102	48269670	ZFP36	protein_coding	1	ZFP36 ring finger protein [Source:HGNC Symbol;Acc:HGNC:12862]	ENSG00000128016	ZFP36
436	14	48268010	48282817	ENSOARG00000006086	14	48273892	48282981	PLEKHG2	protein_coding	1	pleckstrin homology and RhoGEF domain containing G2 [Source:HGNC Symbol;Acc:HGNC:29515]	ENSG00000090924	PLEKHG2
437	14	49982809	50000533	ENSOARG00000007781	14	49970727	50010162	MEGF8	protein_coding	-1	multiple EGF like domains 8 [Source:HGNC Symbol;Acc:HGNC:3233]	ENSG00000105429	MEGF8
438	14	52369849	52440673	ENSOARG00000010225	14	52360440	52374833	BHMG1	protein_coding	1	basic helix-loop-helix and HMG-box containing 1 [Source:HGNC Symbol;Acc:HGNC:44318]	ENSG00000237452	BHMG1
438	14	52369849	52440673	ENSOARG00000010273	14	52376113	52378354		protein_coding	-1		ENSG00000177045	SIX5
438	14	52369849	52440673	ENSOARG00000010281	14	52389907	52397727	DMPK	protein_coding	-1	DM1 protein kinase [Source:HGNC Symbol;Acc:HGNC:2933]	ENSG00000268434	AC011530.1
438	14	52369849	52440673	ENSOARG00000010291	14	52400708	52405854	DMWD	protein_coding	-1	DM1 locus, WD repeat containing [Source:HGNC Symbol;Acc:HGNC:2936]	ENSG00000185800	DMWD
438	14	52369849	52440673	ENSOARG00000010309	14	52407486	52432084	RSPH6A	protein_coding	-1	radial spoke head 6 homolog A [Source:HGNC Symbol;Acc:HGNC:14241]	ENSG00000104941	RSPH6A
438	14	52369849	52440673	ENSOARG00000010349	14	52431947	52461379	SYMPK	protein_coding	-1	symplekin [Source:HGNC Symbol;Acc:HGNC:22935]	ENSG00000125755	SYMPK
439	14	58402630	58474204	ENSOARG00000000546	14	58388509	58435433		protein_coding	1
439	14	58402630	58474204	ENSOARG00000000597	14	58439259	58440790		protein_coding	1
440	14	58631799	58742021	ENSOARG00000000771	14	58731056	58762921		protein_coding	1
440	14	58631799	58742021	ENSOARG00000000830	14	58732432	58737284		protein_coding	1
441	14	59487688	59503334	ENSOARG00000001654	14	59488421	59501412	PPP6R1	protein_coding	1	protein phosphatase 6 regulatory subunit 1 [Source:HGNC Symbol;Acc:HGNC:29195]	ENSG00000105063	PPP6R1
441	14	59487688	59503334	ENSOARG00000001690	14	59494047	59497164		protein_coding	-1
441	14	59487688	59503334	ENSOARG00000001697	14	59502775	59504293	TMEM86B	protein_coding	1	transmembrane protein 86B [Source:HGNC Symbol;Acc:HGNC:28448]	ENSG00000180089	TMEM86B
442	14	59819968	59955030	ENSOARG00000002217	14	59783522	59939846		protein_coding	-1
442	14	59819968	59955030	ENSOARG00000002316	14	59876096	59883028		protein_coding	-1
442	14	59819968	59955030	ENSOARG00000002371	14	59902860	59913735		protein_coding	-1
442	14	59819968	59955030	ENSOARG00000002385	14	59949704	59956818		protein_coding	-1
443	14	59984830	60031075	ENSOARG00000002418	14	59984409	59991464		protein_coding	-1
443	14	59984830	60031075	ENSOARG00000002450	14	60003695	60011146		protein_coding	-1
444	14	60188181	60243571	ENSOARG00000002651	14	60197420	60200917		protein_coding	1
444	14	60188181	60243571	ENSOARG00000002700	14	60236606	60242812		protein_coding	1
445	15	1438105	1512517	ENSOARG00000002844	15	1432779	1632649	GRIA4	protein_coding	-1	glutamate ionotropic receptor AMPA type subunit 4 [Source:HGNC Symbol;Acc:HGNC:4574]	ENSG00000152578	GRIA4
447	15	8661434	8705893	ENSOARG00000007969	15	8309752	8960142	CNTN5	protein_coding	-1	contactin 5 [Source:HGNC Symbol;Acc:HGNC:2175]	ENSG00000149972	CNTN5
453	15	17368449	17421059	ENSOARG00000011894	15	17332384	17485383	ATM	protein_coding	1	ATM serine/threonine kinase [Source:HGNC Symbol;Acc:HGNC:795]	ENSG00000149311	ATM
454	15	21175065	21188368	ENSOARG00000013944	15	21175160	21177775		protein_coding	1
454	15	21175065	21188368	ENSOARG00000014014	15	21178599	21181564		protein_coding	1
455	15	45601527	45787694	ENSOARG00000016510	15	45615655	45753809		protein_coding	1
456	15	45913946	45929086	ENSOARG00000017865	15	45895864	45960053	DNHD1	protein_coding	-1	dynein heavy chain domain 1 [Source:HGNC Symbol;Acc:HGNC:26532]	ENSG00000179532	DNHD1
457	15	47507028	47565997	ENSOARG00000019130	15	47546647	47549548		protein_coding	1
457	15	47507028	47565997	ENSOARG00000019144	15	47553135	47554285		protein_coding	1
457	15	47507028	47565997	ENSOARG00000019163	15	47565510	47567511		protein_coding	1
458	15	49835046	49857496	ENSOARG00000003290	15	49756097	49841502	RNF121	protein_coding	1	ring finger protein 121 [Source:HGNC Symbol;Acc:HGNC:21070]	ENSG00000137522	RNF121
458	15	49835046	49857496	ENSOARG00000003484	15	49841475	49843715	IL18BP	protein_coding	1	interleukin 18 binding protein [Source:HGNC Symbol;Acc:HGNC:5987]	ENSG00000137496	IL18BP
458	15	49835046	49857496	ENSOARG00000003626	15	49845465	49883384	NUMA1	protein_coding	-1	nuclear mitotic apparatus protein 1 [Source:HGNC Symbol;Acc:HGNC:8059]	ENSG00000137497	NUMA1
459	15	50357358	50414913	ENSOARG00000005656	15	50339073	50372682	PDE2A	protein_coding	-1	phosphodiesterase 2A [Source:HGNC Symbol;Acc:HGNC:8777]	ENSG00000186642	PDE2A
460	15	50988294	50999498	ENSOARG00000006714	15	50987484	50988470	P2RY6	protein_coding	1	pyrimidinergic receptor P2Y6 [Source:HGNC Symbol;Acc:HGNC:8543]	ENSG00000171631	P2RY6
460	15	50988294	50999498	ENSOARG00000007394	15	50996826	51052556	ARHGEF17	protein_coding	1	Rho guanine nucleotide exchange factor 17 [Source:HGNC Symbol;Acc:HGNC:21726]	ENSG00000110237	ARHGEF17
461	15	60546252	60681287	ENSOARG00000016057	15	60516508	60755732	ELP4	protein_coding	1	elongator acetyltransferase complex subunit 4 [Source:HGNC Symbol;Acc:HGNC:1171]	ENSG00000109911	ELP4
463	15	74862644	74898851	ENSOARG00000003906	15	74864132	74882170	ARHGAP1	protein_coding	-1	Rho GTPase activating protein 1 [Source:HGNC Symbol;Acc:HGNC:673]	ENSG00000175220	ARHGAP1
463	15	74862644	74898851	ENSOARG00000004005	15	74882150	74886661	ZNF408	protein_coding	1	zinc finger protein 408 [Source:HGNC Symbol;Acc:HGNC:20041]	ENSG00000175213	ZNF408
463	15	74862644	74898851	ENSOARG00000004038	15	74896927	74911872	F2	protein_coding	1	prothrombin precursor [Source:RefSeq peptide;Acc:NP_001159667]	ENSG00000180210	F2
464	15	76624208	76708130	ENSOARG00000008547	15	76636687	76647703		protein_coding	1		ENSG00000187612	OR5W2
464	15	76624208	76708130	ENSOARG00000008622	15	76688816	76718709		protein_coding	1
465	15	80417733	80505717	ENSOARG00000013282	15	80420419	80484227	NCAPD3	protein_coding	-1	non-SMC condensin II complex subunit D3 [Source:HGNC Symbol;Acc:HGNC:28952]	ENSG00000151503	NCAPD3
465	15	80417733	80505717	ENSOARG00000013483	15	80494475	80500080		protein_coding	1		ENSG00000151502	VPS26B
465	15	80417733	80505717	ENSOARG00000013567	15	80500737	80506359	THYN1	protein_coding	-1	thymocyte nuclear protein 1 [Source:HGNC Symbol;Acc:HGNC:29560]	ENSG00000151500	THYN1
466	16	10023034	10078016	ENSOARG00000005347	16	9993859	10074582	BDP1	protein_coding	-1	B double prime 1, subunit of RNA polymerase III transcription initiation factor IIIB [Source:HGNC Symbol;Acc:HGNC:13652]	ENSG00000145734	BDP1
467	16	17023772	17073121	ENSOARG00000006840	16	17029485	17042082	DIMT1	protein_coding	1	DIM1 dimethyladenosine transferase 1 homolog [Source:HGNC Symbol;Acc:HGNC:30217]	ENSG00000086189	DIMT1
467	16	17023772	17073121	ENSOARG00000006919	16	17042584	17109138	KIF2A	protein_coding	-1	kinesin family member 2A [Source:HGNC Symbol;Acc:HGNC:6318]	ENSG00000068796	KIF2A
468	16	25446725	25529617	ENSOARG00000008081	16	25456014	25569438	NDUFS4	protein_coding	-1	NADH:ubiquinone oxidoreductase subunit S4 [Source:HGNC Symbol;Acc:HGNC:7711]	ENSG00000164258	NDUFS4
469	16	35242519	35417010	ENSOARG00000009551	16	35170143	35269324	FYB1	protein_coding	1	FYN binding protein 1 [Source:HGNC Symbol;Acc:HGNC:4036]	ENSG00000082074	FYB1
469	16	35242519	35417010	ENSOARG00000009682	16	35296464	35415823	RICTOR	protein_coding	1	RPTOR independent companion of MTOR complex 2 [Source:HGNC Symbol;Acc:HGNC:28611]	ENSG00000164327	RICTOR
470	16	38014498	38054963	ENSOARG00000010980	16	38016307	38050815	LMBRD2	protein_coding	1	LMBR1 domain containing 2 [Source:HGNC Symbol;Acc:HGNC:25287]	ENSG00000164187	LMBRD2
477	16	48749607	48796888	ENSOARG00000012756	16	48749395	48862748	CDH10	protein_coding	1	cadherin 10 [Source:HGNC Symbol;Acc:HGNC:1749]	ENSG00000040731	CDH10
482	16	53783384	53867861	ENSOARG00000012915	16	53230947	53852981	CDH18	protein_coding	1	cadherin 18 [Source:HGNC Symbol;Acc:HGNC:1757]	ENSG00000145526	CDH18
487	16	70635508	70990254	ENSOARG00000015729	16	70550112	70887049		protein_coding	-1
487	16	70635508	70990254	ENSOARG00000015756	16	70550213	70637013	AHRR	protein_coding	1	aryl-hydrocarbon receptor repressor [Source:HGNC Symbol;Acc:HGNC:346]	ENSG00000063438	AHRR
487	16	70635508	70990254	ENSOARG00000015791	16	70645601	70670102	EXOC3	protein_coding	1	exocyst complex component 3 [Source:HGNC Symbol;Acc:HGNC:30378]	ENSG00000180104	EXOC3
487	16	70635508	70990254	ENSOARG00000015862	16	70680223	70693307	SLC9A3	protein_coding	-1	solute carrier family 9 member A3 [Source:HGNC Symbol;Acc:HGNC:11073]	ENSG00000066230	SLC9A3
487	16	70635508	70990254	ENSOARG00000015903	16	70793975	70829621	CEP72	protein_coding	1	centrosomal protein 72 [Source:HGNC Symbol;Acc:HGNC:25547]	ENSG00000112877	CEP72
487	16	70635508	70990254	ENSOARG00000015928	16	70835826	70837933		protein_coding	-1		ENSG00000171368	TPPP
487	16	70635508	70990254	ENSOARG00000015975	16	70855630	70872927	BRD9	protein_coding	-1	bromodomain containing 9 [Source:HGNC Symbol;Acc:HGNC:25818]	ENSG00000028310	BRD9
487	16	70635508	70990254	ENSOARG00000016070	16	70874038	70889339	TRIP13	protein_coding	1	thyroid hormone receptor interactor 13 [Source:HGNC Symbol;Acc:HGNC:12307]	ENSG00000071539	TRIP13
487	16	70635508	70990254	ENSOARG00000016113	16	70947557	70969043	SLC12A7	protein_coding	-1	solute carrier family 12 member 7 [Source:HGNC Symbol;Acc:HGNC:10915]	ENSG00000113504	SLC12A7
487	16	70635508	70990254	ENSOARG00000016120	16	70950810	70967130		protein_coding	1
487	16	70635508	70990254	ENSOARG00000016124	16	70954884	71090710		protein_coding	1		ENSG00000145506	NKD2
487	16	70635508	70990254	ENSOARG00000016131	16	70983952	71013492		protein_coding	1
488	16	71487228	71715748	ENSOARG00000016197	16	71512587	71513166		protein_coding	-1
488	16	71487228	71715748	ENSOARG00000016205	16	71518789	71537050	LPCAT1	protein_coding	1	lysophosphatidylcholine acyltransferase 1 [Source:HGNC Symbol;Acc:HGNC:25718]	ENSG00000153395	LPCAT1
488	16	71487228	71715748	ENSOARG00000016211	16	71554894	71586559	SLC6A3	protein_coding	1	solute carrier family 6 member 3 [Source:HGNC Symbol;Acc:HGNC:11049]	ENSG00000142319	SLC6A3
488	16	71487228	71715748	ENSOARG00000016392	16	71608535	71620781	CLPTM1L	protein_coding	1	CLPTM1 like [Source:HGNC Symbol;Acc:HGNC:24308]	ENSG00000049656	CLPTM1L
488	16	71487228	71715748	ENSOARG00000016401	16	71642229	71656385		protein_coding	1		ENSG00000164362	TERT
488	16	71487228	71715748	ENSOARG00000016443	16	71661009	71695091	SLC6A19	protein_coding	-1	solute carrier family 6 member 19 [Source:HGNC Symbol;Acc:HGNC:27960]	ENSG00000174358	SLC6A19
488	16	71487228	71715748	ENSOARG00000016469	16	71698643	71699631		protein_coding	-1
489	17	1507481	1603890	ENSOARG00000016252	17	1296804	1628237	TLL1	protein_coding	1	tolloid like 1 [Source:HGNC Symbol;Acc:HGNC:11843]	ENSG00000038295	TLL1
491	17	7021311	7069461	ENSOARG00000005862	17	6629495	7379158	LRBA	protein_coding	1	LPS responsive beige-like anchor protein [Source:HGNC Symbol;Acc:HGNC:1742]	ENSG00000198589	LRBA
494	17	22916595	23027845	ENSOARG00000014454	17	22713161	22977742		protein_coding	-1
497	17	26027671	26552567	ENSOARG00000015115	17	26103052	26103285		protein_coding	1
498	17	26597781	27179719	ENSOARG00000015137	17	26640953	26643232		protein_coding	-1
498	17	26597781	27179719	ENSOARG00000014791	17	26659473	26660796		protein_coding	-1		ENSG00000013810	TACC3
499	17	29458570	29715196	ENSOARG00000015500	17	29453283	29483224		protein_coding	-1		ENSG00000164074	ABHD18
499	17	29458570	29715196	ENSOARG00000015603	17	29495745	29535347	MFSD8	protein_coding	1	major facilitator superfamily domain containing 8 [Source:HGNC Symbol;Acc:HGNC:28486]	ENSG00000164073	MFSD8
499	17	29458570	29715196	ENSOARG00000015691	17	29540625	29557094	PLK4	protein_coding	-1	polo like kinase 4 [Source:HGNC Symbol;Acc:HGNC:11397]	ENSG00000142731	PLK4
499	17	29458570	29715196	ENSOARG00000015941	17	29574871	29626707	HSPA4L	protein_coding	-1	heat shock protein family A (Hsp70) member 4 like [Source:HGNC Symbol;Acc:HGNC:17041]	ENSG00000164070	HSPA4L
499	17	29458570	29715196	ENSOARG00000016119	17	29631331	29661343	SLC25A31	protein_coding	-1	solute carrier family 25 member 31 [Source:HGNC Symbol;Acc:HGNC:25319]	ENSG00000151475	SLC25A31
499	17	29458570	29715196	ENSOARG00000016297	17	29666962	29744135	INTU	protein_coding	-1	inturned planar cell polarity protein [Source:HGNC Symbol;Acc:HGNC:29239]	ENSG00000164066	INTU
502	17	36765384	36848359	ENSOARG00000001443	17	35976685	36901504	FSTL5	protein_coding	1	follistatin like 5 [Source:HGNC Symbol;Acc:HGNC:21386]	ENSG00000168843	FSTL5
503	17	37345347	37571259	ENSOARG00000001517	17	37386811	37388088		protein_coding	-1		ENSG00000138760	SCARB2
505	17	44153138	44348270	ENSOARG00000010629	17	44098936	44154216	POLE	protein_coding	1	DNA polymerase epsilon, catalytic subunit [Source:HGNC Symbol;Acc:HGNC:9177]	ENSG00000177084	POLE
505	17	44153138	44348270	ENSOARG00000011040	17	44157250	44159951		protein_coding	-1		ENSG00000187848	P2RX2
505	17	44153138	44348270	ENSOARG00000011196	17	44186282	44187940	LRCOL1	protein_coding	1	leucine rich colipase like 1 [Source:HGNC Symbol;Acc:HGNC:44160]	ENSG00000204583	LRCOL1
505	17	44153138	44348270	ENSOARG00000011347	17	44199716	44267259	FBRSL1	protein_coding	-1	fibrosin like 1 [Source:HGNC Symbol;Acc:HGNC:29308]	ENSG00000112787	FBRSL1
505	17	44153138	44348270	ENSOARG00000011509	17	44264680	44265560		protein_coding	-1
506	17	44409886	44612857	ENSOARG00000011558	17	44432033	44493727		protein_coding	1
506	17	44409886	44612857	ENSOARG00000011614	17	44541875	44552331		protein_coding	1		ENSG00000182870	GALNT9
506	17	44409886	44612857	ENSOARG00000011688	17	44600540	44605161	NOC4L	protein_coding	-1	nucleolar complex associated 4 homolog [Source:HGNC Symbol;Acc:HGNC:28461]	ENSG00000184967	NOC4L
506	17	44409886	44612857	ENSOARG00000011942	17	44605200	44610708	DDX51	protein_coding	1	DEAD-box helicase 51 [Source:HGNC Symbol;Acc:HGNC:20082]	ENSG00000185163	DDX51
508	17	60945177	60967075	ENSOARG00000008734	17	60885797	60946972	TPCN1	protein_coding	1	two pore segment channel 1 [Source:HGNC Symbol;Acc:HGNC:18182]	ENSG00000186815	TPCN1
508	17	60945177	60967075	ENSOARG00000008875	17	60950528	60978163	SLC8B1	protein_coding	-1	solute carrier family 8 member B1 [Source:HGNC Symbol;Acc:HGNC:26175]	ENSG00000089060	SLC8B1
509	17	62100222	62212151	ENSOARG00000010904	17	62023701	62101919	BICDL1	protein_coding	1	BICD family like cargo adaptor 1 [Source:HGNC Symbol;Acc:HGNC:28095]	ENSG00000135127	BICDL1
509	17	62100222	62212151	ENSOARG00000011008	17	62105682	62115444	RAB35	protein_coding	-1	RAB35, member RAS oncogene family [Source:HGNC Symbol;Acc:HGNC:9774]	ENSG00000111737	RAB35
509	17	62100222	62212151	ENSOARG00000011301	17	62131393	62180589	GCN1	protein_coding	-1	GCN1, eIF2 alpha kinase activator homolog [Source:HGNC Symbol;Acc:HGNC:4199]	ENSG00000089154	GCN1
509	17	62100222	62212151	ENSOARG00000011805	17	62187055	62190676	RPLP0	protein_coding	-1	ribosomal protein lateral stalk subunit P0 [Source:HGNC Symbol;Acc:HGNC:10371]
509	17	62100222	62212151	ENSOARG00000011850	17	62195843	62212283	PXN	protein_coding	-1	paxillin [Source:HGNC Symbol;Acc:HGNC:9718]	ENSG00000089159	PXN
510	17	68005142	68075463	ENSOARG00000003349	17	68044942	68078843		protein_coding	1		ENSG00000186998	EMID1
511	17	68120705	68143969	ENSOARG00000003765	17	68117850	68121987	GAS2L1	protein_coding	1	growth arrest specific 2 like 1 [Source:HGNC Symbol;Acc:HGNC:16955]	ENSG00000185340	GAS2L1
511	17	68120705	68143969	ENSOARG00000003918	17	68122960	68125602	RASL10A	protein_coding	-1	RAS like family 10 member A [Source:HGNC Symbol;Acc:HGNC:16954]	ENSG00000100276	RASL10A
511	17	68120705	68143969	ENSOARG00000004068	17	68133552	68167702	AP1B1	protein_coding	-1	adaptor related protein complex 1 beta 1 subunit [Source:HGNC Symbol;Acc:HGNC:554]	ENSG00000100280	AP1B1
512	17	69410736	69552928	ENSOARG00000009091	17	69405619	69424069	SMTN	protein_coding	1	smoothelin [Source:HGNC Symbol;Acc:HGNC:11126]	ENSG00000183963	SMTN
512	17	69410736	69552928	ENSOARG00000009298	17	69427789	69430160	SELENOM	protein_coding	-1	selenoprotein M [Source:HGNC Symbol;Acc:HGNC:30397]
512	17	69410736	69552928	ENSOARG00000009403	17	69438472	69451576	INPP5J	protein_coding	1	inositol polyphosphate-5-phosphatase J [Source:HGNC Symbol;Acc:HGNC:8956]	ENSG00000185133	INPP5J
512	17	69410736	69552928	ENSOARG00000009594	17	69448211	69454142	PLA2G3	protein_coding	-1	phospholipase A2 group III [Source:HGNC Symbol;Acc:HGNC:17934]	ENSG00000100078	PLA2G3
512	17	69410736	69552928	ENSOARG00000009647	17	69475970	69488557		protein_coding	1		ENSG00000138942	RNF185
512	17	69410736	69552928	ENSOARG00000009784	17	69507906	69546320	LIMK2	protein_coding	1	LIM domain kinase 2 [Source:HGNC Symbol;Acc:HGNC:6614]	ENSG00000182541	LIMK2
512	17	69410736	69552928	ENSOARG00000009970	17	69549577	69558860	PIK3IP1	protein_coding	-1	phosphoinositide-3-kinase interacting protein 1 [Source:HGNC Symbol;Acc:HGNC:24942]	ENSG00000100100	PIK3IP1
513	17	70144459	70212915	ENSOARG00000012396	17	70171576	70174167		protein_coding	1		ENSG00000211647	IGLV5-48
513	17	70144459	70212915	ENSOARG00000012453	17	70188037	70188634		protein_coding	-1		ENSG00000211638	IGLV8-61
514	17	70507050	70778509	ENSOARG00000012898	17	70485566	70682788	CABIN1	protein_coding	1	calcineurin binding protein 1 [Source:HGNC Symbol;Acc:HGNC:24187]	ENSG00000099991	CABIN1
514	17	70507050	70778509	ENSOARG00000013255	17	70505706	70522300	SMARCB1	protein_coding	1	SWI/SNF related, matrix associated, actin dependent regulator of chromatin, subfamily b, member 1 [Source:HGNC Symbol;Acc:HGNC:11103]	ENSG00000099956	SMARCB1
514	17	70507050	70778509	ENSOARG00000013391	17	70534266	70550021		protein_coding	1		ENSG00000251357	AP000350.4
514	17	70507050	70778509	ENSOARG00000013508	17	70559502	70862523		protein_coding	1
514	17	70507050	70778509	ENSOARG00000013518	17	70578342	70581564	GSTTP1	protein_coding	1	glutathione S-transferase theta pseudogene 1 [Source:HGNC Symbol;Acc:HGNC:26930]	ENSG00000276950	GSTT4
514	17	70507050	70778509	ENSOARG00000013541	17	70586629	70594240		protein_coding	1
514	17	70507050	70778509	ENSOARG00000013589	17	70594129	70598980		protein_coding	1
514	17	70507050	70778509	ENSOARG00000013634	17	70600246	70602576		protein_coding	1		ENSG00000099974	DDTL
514	17	70507050	70778509	ENSOARG00000013676	17	70697092	70700653		protein_coding	1
514	17	70507050	70778509	ENSOARG00000013730	17	70712275	70721017	GGT5	protein_coding	-1	gamma-glutamyltransferase 5 [Source:HGNC Symbol;Acc:HGNC:4260]	ENSG00000099998	GGT5
514	17	70507050	70778509	ENSOARG00000013849	17	70724505	70733791		protein_coding	-1		ENSG00000133475	GGT2
514	17	70507050	70778509	ENSOARG00000013984	17	70764974	70770083	SNRPD3	protein_coding	-1	small nuclear ribonucleoprotein D3 polypeptide [Source:HGNC Symbol;Acc:HGNC:11160]	ENSG00000100028	SNRPD3
514	17	70507050	70778509	ENSOARG00000014036	17	70772932	70783090	GUCD1	protein_coding	1	guanylyl cyclase domain containing 1 [Source:HGNC Symbol;Acc:HGNC:14237]	ENSG00000138867	GUCD1
515	17	70966604	71012284	ENSOARG00000004855	17	70977047	70977139		protein_coding	1
515	17	70966604	71012284	ENSOARG00000014555	17	70977053	71056714		protein_coding	-1		ENSG00000186716	BCR
516	17	71287936	71389544	ENSOARG00000015529	17	71273219	71289838	MAPK1	protein_coding	1	mitogen-activated protein kinase 1 [Source:HGNC Symbol;Acc:HGNC:6871]	ENSG00000100030	MAPK1
516	17	71287936	71389544	ENSOARG00000015611	17	71299180	71317736	YPEL1	protein_coding	1	yippee like 1 [Source:HGNC Symbol;Acc:HGNC:12845]	ENSG00000100027	YPEL1
516	17	71287936	71389544	ENSOARG00000015671	17	71321188	71333617	PPIL2	protein_coding	-1	peptidylprolyl isomerase like 2 [Source:HGNC Symbol;Acc:HGNC:9261]	ENSG00000100023	PPIL2
516	17	71287936	71389544	ENSOARG00000015779	17	71342388	71402085		protein_coding	-1
516	17	71287936	71389544	ENSOARG00000015835	17	71349154	71353283	SDF2L1	protein_coding	-1	stromal cell derived factor 2 like 1 [Source:HGNC Symbol;Acc:HGNC:10676]	ENSG00000128228	SDF2L1
516	17	71287936	71389544	ENSOARG00000015863	17	71358055	71361563	CCDC116	protein_coding	-1	coiled-coil domain containing 116 [Source:HGNC Symbol;Acc:HGNC:26688]	ENSG00000161180	CCDC116
516	17	71287936	71389544	ENSOARG00000015907	17	71364201	71365818	YDJC	protein_coding	1	YdjC chitooligosaccharide deacetylase homolog [Source:HGNC Symbol;Acc:HGNC:27158]	ENSG00000161179	YDJC
516	17	71287936	71389544	ENSOARG00000016007	17	71369986	71384401	UBE2L3	protein_coding	-1	ubiquitin conjugating enzyme E2 L3 [Source:HGNC Symbol;Acc:HGNC:12488]	ENSG00000185651	UBE2L3
517	17	71412949	71708036	ENSOARG00000016014	17	71434370	71489729		protein_coding	1		ENSG00000169635	HIC2
517	17	71412949	71708036	ENSOARG00000016148	17	71449573	71509772	PI4KA	protein_coding	-1	phosphatidylinositol 4-kinase alpha [Source:HGNC Symbol;Acc:HGNC:8983]	ENSG00000241973	PI4KA
517	17	71412949	71708036	ENSOARG00000016477	17	71476176	71480306	SERPIND1	protein_coding	1	serpin family D member 1 [Source:HGNC Symbol;Acc:HGNC:4838]	ENSG00000099937	SERPIND1
517	17	71412949	71708036	ENSOARG00000016484	17	71510909	71519682	SNAP29	protein_coding	1	synaptosome associated protein 29 [Source:HGNC Symbol;Acc:HGNC:11133]	ENSG00000099940	SNAP29
517	17	71412949	71708036	ENSOARG00000016563	17	71529554	71545924	CRKL	protein_coding	1	CRK like proto-oncogene, adaptor protein [Source:HGNC Symbol;Acc:HGNC:2363]	ENSG00000099942	CRKL
517	17	71412949	71708036	ENSOARG00000004866	17	71560278	71560370		protein_coding	1
517	17	71412949	71708036	ENSOARG00000016620	17	71566010	71572931		protein_coding	-1		ENSG00000099949	LZTR1
517	17	71412949	71708036	ENSOARG00000016627	17	71573808	71578843		protein_coding	-1		ENSG00000183773	AIFM3
517	17	71412949	71708036	ENSOARG00000016655	17	71579689	71584885		protein_coding	-1		ENSG00000183773	AIFM3
517	17	71412949	71708036	ENSOARG00000016681	17	71592880	71609123		protein_coding	-1		ENSG00000152086	TUBA3E
517	17	71412949	71708036	ENSOARG00000016766	17	71609938	71618648	P2RX6	protein_coding	1	purinergic receptor P2X 6 [Source:HGNC Symbol;Acc:HGNC:8538]	ENSG00000099957	P2RX6
517	17	71412949	71708036	ENSOARG00000016870	17	71620813	71642473	SLC7A4	protein_coding	-1	solute carrier family 7 member 4 [Source:HGNC Symbol;Acc:HGNC:11062]	ENSG00000099960	SLC7A4
517	17	71412949	71708036	ENSOARG00000016908	17	71644393	71648641		protein_coding	-1		ENSG00000152082	MZT2B
517	17	71412949	71708036	ENSOARG00000016994	17	71651301	71663507	SMPD4	protein_coding	1	sphingomyelin phosphodiesterase 4 [Source:HGNC Symbol;Acc:HGNC:32949]	ENSG00000136699	SMPD4
517	17	71412949	71708036	ENSOARG00000017080	17	71674823	71675290		protein_coding	1
517	17	71412949	71708036	ENSOARG00000017085	17	71682366	71685859		protein_coding	-1
518	17	71782357	71907753	ENSOARG00000017090	17	71683512	71784414		protein_coding	1
518	17	71782357	71907753	ENSOARG00000017154	17	71778312	71784368	ESS2	protein_coding	-1	ess-2 splicing factor homolog [Source:HGNC Symbol;Acc:HGNC:16817]	ENSG00000100056	ESS2
518	17	71782357	71907753	ENSOARG00000017246	17	71797592	71799323		protein_coding	-1		ENSG00000100075	SLC25A1
518	17	71782357	71907753	ENSOARG00000017323	17	71830585	71864074	HIRA	protein_coding	-1	histone cell cycle regulator [Source:HGNC Symbol;Acc:HGNC:4916]	ENSG00000100084	HIRA
518	17	71782357	71907753	ENSOARG00000017561	17	71876220	71878482	MRPL40	protein_coding	1	mitochondrial ribosomal protein L40 [Source:HGNC Symbol;Acc:HGNC:14491]	ENSG00000185608	MRPL40
518	17	71782357	71907753	ENSOARG00000017566	17	71881383	72067452		protein_coding	-1
518	17	71782357	71907753	ENSOARG00000017617	17	71887257	71898115	UFD1	protein_coding	-1	ubiquitin recognition factor in ER associated degradation 1 [Source:HGNC Symbol;Acc:HGNC:12520]	ENSG00000070010	UFD1
518	17	71782357	71907753	ENSOARG00000017745	17	71901010	71914448	CDC45	protein_coding	1	cell division cycle 45 [Source:HGNC Symbol;Acc:HGNC:1739]	ENSG00000093009	CDC45
519	18	15571694	15574042	ENSOARG00000010666	18	15519143	15713264	AKAP13	protein_coding	1	A-kinase anchoring protein 13 [Source:HGNC Symbol;Acc:HGNC:371]	ENSG00000170776	AKAP13
520	18	27129310	27155529	ENSOARG00000016458	18	27094574	27137007	APBA2	protein_coding	1	amyloid beta precursor protein binding family A member 2 [Source:HGNC Symbol;Acc:HGNC:579]	ENSG00000034053	APBA2
520	18	27129310	27155529	ENSOARG00000016482	18	27141902	27196502	FAM189A1	protein_coding	-1	family with sequence similarity 189 member A1 [Source:HGNC Symbol;Acc:HGNC:29075]	ENSG00000104059	FAM189A1
521	18	29536092	29559445	ENSOARG00000000449	18	29530144	29539504	SH2D7	protein_coding	1	SH2 domain containing 7 [Source:HGNC Symbol;Acc:HGNC:34549]	ENSG00000183476	SH2D7
521	18	29536092	29559445	ENSOARG00000000535	18	29541391	29548991	CIB2	protein_coding	-1	calcium and integrin binding family member 2 [Source:HGNC Symbol;Acc:HGNC:24579]	ENSG00000136425	CIB2
522	18	30876210	30961995	ENSOARG00000001531	18	30639573	31017325	SCAPER	protein_coding	-1	S-phase cyclin A associated protein in the ER [Source:HGNC Symbol;Acc:HGNC:13081]	ENSG00000140386	SCAPER
523	18	32046093	32136593	ENSOARG00000001855	18	32062362	32066030	ODF3L1	protein_coding	-1	outer dense fiber of sperm tails 3 like 1 [Source:HGNC Symbol;Acc:HGNC:28735]	ENSG00000182950	ODF3L1
523	18	32046093	32136593	ENSOARG00000001908	18	32077781	32112613	CSPG4	protein_coding	1	chondroitin sulfate proteoglycan 4 [Source:HGNC Symbol;Acc:HGNC:2466]	ENSG00000173546	CSPG4
523	18	32046093	32136593	ENSOARG00000001956	18	32128688	32136866	SNX33	protein_coding	-1	sorting nexin 33 [Source:HGNC Symbol;Acc:HGNC:28468]	ENSG00000173548	SNX33
524	18	32450099	32496128	ENSOARG00000002658	18	32440290	32450602	C15orf39	protein_coding	-1	chromosome 15 open reading frame 39 [Source:HGNC Symbol;Acc:HGNC:24497]	ENSG00000167173	C15orf39
525	18	35567456	35635669	ENSOARG00000004870	18	35589112	35756272	NOVA1	protein_coding	-1	NOVA alternative splicing regulator 1 [Source:HGNC Symbol;Acc:HGNC:7886]	ENSG00000139910	NOVA1
527	18	40159083	40230484	ENSOARG00000005268	18	40126773	40201826	G2E3	protein_coding	1	G2/M-phase specific E3 ubiquitin protein ligase [Source:HGNC Symbol;Acc:HGNC:20338]	ENSG00000092140	G2E3
527	18	40159083	40230484	ENSOARG00000005346	18	40213989	40319809	SCFD1	protein_coding	1	sec1 family domain containing 1 [Source:HGNC Symbol;Acc:HGNC:20726]	ENSG00000092108	SCFD1
528	18	44671639	44910344	ENSOARG00000007701	18	44679806	44872422	RALGAPA1	protein_coding	-1	Ral GTPase activating protein catalytic alpha subunit 1 [Source:HGNC Symbol;Acc:HGNC:17770]	ENSG00000174373	RALGAPA1
528	18	44671639	44910344	ENSOARG00000007853	18	44895680	44942532	BRMS1L	protein_coding	1	breast cancer metastasis-suppressor 1 like [Source:HGNC Symbol;Acc:HGNC:20512]	ENSG00000100916	BRMS1L
529	18	46350941	46631200	ENSOARG00000008191	18	46376590	46617461	MIPOL1	protein_coding	1	mirror-image polydactyly 1 [Source:HGNC Symbol;Acc:HGNC:21460]	ENSG00000151338	MIPOL1
530	18	48124279	48177198	ENSOARG00000008691	18	48071043	48167282		protein_coding	1		ENSG00000236761	CTAGE9
530	18	48124279	48177198	ENSOARG00000008856	18	48175639	48193478	FBXO33	protein_coding	-1	F-box protein 33 [Source:HGNC Symbol;Acc:HGNC:19833]	ENSG00000165355	FBXO33
534	18	51841439	51982603	ENSOARG00000013830	18	51883685	51883894		protein_coding	-1
[truncated: 379 more rows]

## Sheet: Table S6
Table S6 Significant GO terms of the Genes in this study
[truncated: 32 more rows]

## Sheet: Table S7
Table S7 Significant KEGG pathways of the Genes in this study
[truncated: 6 more rows]
